# Supplementary material for: Casual effects of telomere length on sarcoidosis: a bidirectional Mendelian randomization analysis
Source: Front Med (Lausanne). 2024 Jul 17;11:1408980. doi: 10.3389/fmed.2024.1408980 (PMC11288844; doi:10.3389/fmed.2024.1408980)
Supplement: Supplementary file 1 [file Table_1.XLSX]

## Sheet: Table S1
Table S1. Phenoscanner results for associations of the telomere length instruments with any trait.
SNP	Trait	Study	Ancestry	Beta	SE	P-value	N	n_cases	n_controls
rs45604339	Mean corpuscular hemoglobin	Astle W	European	0.0412	0.00372	1.66e-28	173480	0	173480
rs45604339	Mean corpuscular hemoglobin concentration	Astle W	European	0.02187	0.003639	1.85e-09	173480	0	173480
rs45604339	Mean corpuscular volume	Astle W	European	0.03505	0.00371	3.46e-21	173480	0	173480
rs45604339	Mean platelet volume	Astle W	European	-0.01725	0.003802	5.71e-06	173480	0	173480
rs45604339	Red blood cell count	Astle W	European	-0.0207	0.003739	3.08e-08	173480	0	173480
rs45604339	Arm fat-free mass right	Neale B	European	-0.007353	0.001586	3.52e-06	331221	0	331221
rs45604339	Arm predicted mass right	Neale B	European	-0.006987	0.00158	9.75e-06	331216	0	331216
rs45604339	Basal metabolic rate	Neale B	European	-0.007787	0.001687	3.92e-06	331307	0	331307
rs45604339	Comparative height size at age 10	Neale B	European	-0.0121	0.001737	3.25e-12	332021	0	332021
rs45604339	Height	Neale B	European	-0.01801	0.001807	2.22e-23	336474	0	336474
rs45604339	Sitting height	Neale B	European	-0.01493	0.001966	3.1e-14	336172	0	336172
rs45604339	Sleep duration	Neale B	European	-0.009977	0.001965	3.84e-07	335410	0	335410
rs45604339	Treatment with fluticasone	Neale B	European	0.0007727	0.000169	4.86e-06	337159	1485	335674
rs45604339	Trunk fat-free mass	Neale B	European	-0.009115	0.001603	1.29e-08	331030	0	331030
rs45604339	Trunk predicted mass	Neale B	European	-0.009157	0.001597	9.91e-09	330995	0	330995
rs45604339	Whole body fat-free mass	Neale B	European	-0.008068	0.001609	5.34e-07	331291	0	331291
rs45604339	Whole body water mass	Neale B	European	-0.007886	0.001611	9.89e-07	331315	0	331315
rs17677991	Waist hip ratio adjusted for physical activity in females	GIANT	Mixed	-0.0219	0.0049	9.61e-06	96477	0	96477
rs17677991	Waist hip ratio adjusted for physical activity	GIANT	European	-0.0198	0.0041	1.32e-06	150680	0	150680
rs17677991	Waist hip ratio adjusted for physical activity	GIANT	Mixed	-0.0199	0.0039	2.84e-07	169249	0	169249
rs17677991	Diastolic blood pressure	Neale B	European	-0.01791	0.002587	4.4e-12	317756	0	317756
rs17677991	Impedance of leg right	Neale B	European	-0.01132	0.00231	9.66e-07	331301	0	331301
rs5742915	Height in females	GIANT	European	0.03	0.0062	1.85e-06	72154	0	72154
rs5742915	Height in males	GIANT	European	0.034	0.0068	4.92e-07	59623	0	59623
rs5742915	Height	GIANT	European	NA	NA	2.99e-10	131938	0	131938
rs5742915	Height	GIANT	European	0.03182	0.004582	3.8e-12	131777	0	131777
rs5742915	Height	GIANT	European	0.035	0.0031	1.5e-29	250615	0	250615
rs5742915	Height	GIANT	European	0.031	0.0024	7.3e-38	381625	0	381625
rs5742915	Height	GIANT	Mixed	0.029	0.0023	9.1e-38	458927	0	458927
rs5742915	Hip circumference adjusted for BMI	GIANT	Mixed	0.02	0.0036	1.7e-08	223667	0	223667
rs5742915	Gene expression	GIANT	European	NA	NA	2.52e-23	133653	-	-
rs5742915	Height	GIANT	European	NA	NA	1e-15	133653	-	-
rs5742915	Height	Soler Artigas M	European	NA	NA	1e-15	48201	-	-
rs5742915	Height	Fatemifar G	European	NA	NA	1e-15	11513	-	-
rs5742915	Pagets disease of bone	Albagha OM	European	NA	NA	1.6e-14	3440	-	-
rs5742915	Height	GIANT	European	-0.031	0.003862	1e-15	-	-	-
rs5742915	Height	GIANT	European	-0.035	0.003108	2e-29	-	-	-
rs5742915	Pagets disease	Albagha OM	European	NA	NA	2e-14	-	-	-
rs5742915	Age at first live birth	Neale B	European	0.01761	0.00395	8.3e-06	123846	0	123846
rs5742915	Age at menarche	Neale B	European	0.0154	0.002482	5.46e-10	176008	0	176008
rs5742915	Arm fat percentage left	Neale B	European	-0.01059	0.001844	9.42e-09	331198	0	331198
rs5742915	Arm fat percentage right	Neale B	European	-0.01003	0.001853	6.09e-08	331249	0	331249
rs5742915	Arm fat-free mass left	Neale B	European	0.007894	0.001549	3.46e-07	331159	0	331159
rs5742915	Arm fat-free mass right	Neale B	European	0.007853	0.001518	2.3e-07	331221	0	331221
rs5742915	Arm predicted mass left	Neale B	European	0.007717	0.001543	5.69e-07	331146	0	331146
rs5742915	Arm predicted mass right	Neale B	European	0.00772	0.001513	3.32e-07	331216	0	331216
rs5742915	Basal metabolic rate	Neale B	European	0.00806	0.001615	6.04e-07	331307	0	331307
rs5742915	Body fat percentage	Neale B	European	-0.009341	0.001868	5.7e-07	331117	0	331117
rs5742915	Body mass index	Neale B	European	-0.01233	0.00241	3.08e-07	336107	0	336107
rs5742915	Comparative height size at age 10	Neale B	European	0.01266	0.001663	2.61e-14	332021	0	332021
rs5742915	Forced expiratory volume in 1-second	Neale B	European	0.01072	0.002085	2.76e-07	307638	0	307638
rs5742915	Forced expiratory volume in 1-second, best measure	Neale B	European	0.01182	0.002289	2.44e-07	255492	0	255492
rs5742915	Forced expiratory volume in 1-second, predicted	Neale B	European	0.01232	0.002727	6.2e-06	110423	0	110423
rs5742915	Forced vital capacity	Neale B	European	0.01501	0.001977	3.18e-14	307638	0	307638
rs5742915	Forced vital capacity, best measure	Neale B	European	0.01715	0.002168	2.56e-15	255492	0	255492
rs5742915	Hand grip strength left	Neale B	European	0.01187	0.001757	1.38e-11	335821	0	335821
rs5742915	Hand grip strength right	Neale B	European	0.01209	0.00176	6.3e-12	335842	0	335842
rs5742915	Height	Neale B	European	0.02379	0.00173	5.43e-43	336474	0	336474
rs5742915	Leg fat percentage left	Neale B	European	-0.009275	0.001523	1.14e-09	331278	0	331278
rs5742915	Leg fat percentage right	Neale B	European	-0.00849	0.001543	3.73e-08	331296	0	331296
rs5742915	Number of days or week of vigorous physical activity 10+ minutes	Neale B	European	0.02487	0.004836	2.7e-07	321533	0	321533
rs5742915	Pulse rate	Neale B	European	-0.01543	0.00251	7.77e-10	317756	0	317756
rs5742915	Sitting height	Neale B	European	0.01802	0.001883	1.08e-21	336172	0	336172
rs5742915	Sleeplessness or insomnia	Neale B	European	-0.008248	0.001746	2.32e-06	336965	0	336965
rs5742915	Transport type for commuting to job workplace: cycle	Neale B	European	0.003937	0.0008885	9.4e-06	177550	13527	164023
rs5742915	Trunk fat-free mass	Neale B	European	0.0112	0.001534	2.84e-13	331030	0	331030
rs5742915	Trunk predicted mass	Neale B	European	0.0112	0.001529	2.37e-13	330995	0	330995
rs5742915	Whole body fat-free mass	Neale B	European	0.009556	0.00154	5.54e-10	331291	0	331291
rs5742915	Whole body water mass	Neale B	European	0.009288	0.001543	1.74e-09	331315	0	331315
rs5742915	Pagets disease	Albagha OM	European	NA	NA	2e-14	-	-	-
rs7164950	Red cell distribution width	Astle W	European	0.02249	0.003599	4.12e-10	173480	0	173480
rs76219171	Forced vital capacity	Neale B	European	-0.01863	0.004179	8.32e-06	307638	0	307638
rs76219171	Impedance of arm right	Neale B	European	0.01635	0.003618	6.22e-06	331279	0	331279
rs76219171	Impedance of whole body	Neale B	European	0.01752	0.003922	7.91e-06	331284	0	331284
rs76219171	Other malignant neoplasms of skin	Neale B	European	-0.003107	0.0006131	4.03e-07	337199	4826	332373
rs2967355	Height	GIANT	European	0.021	0.0035	2.1e-09	251764	0	251764
rs2967355	Systolic blood pressure	Saxena R	European	NA	NA	9.07e-06	5217	-	-
rs2967355	Arm fat-free mass left	Neale B	European	0.009761	0.00183	9.6e-08	331159	0	331159
rs2967355	Arm fat-free mass right	Neale B	European	0.009978	0.001794	2.65e-08	331221	0	331221
rs2967355	Arm predicted mass left	Neale B	European	0.009701	0.001823	1.03e-07	331146	0	331146
rs2967355	Arm predicted mass right	Neale B	European	0.009982	0.001787	2.33e-08	331216	0	331216
rs2967355	Basal metabolic rate	Neale B	European	0.01058	0.001909	2.93e-08	331307	0	331307
rs2967355	Comparative height size at age 10	Neale B	European	0.01269	0.001965	1.07e-10	332021	0	332021
rs2967355	Forced expiratory volume in 1-second, predicted	Neale B	European	0.01553	0.003224	1.47e-06	110423	0	110423
rs2967355	Forced vital capacity	Neale B	European	0.01164	0.002337	6.31e-07	307638	0	307638
rs2967355	Forced vital capacity, best measure	Neale B	European	0.01309	0.002562	3.24e-07	255492	0	255492
rs2967355	Height	Neale B	European	0.01778	0.002045	3.5e-18	336474	0	336474
rs2967355	Leg fat-free mass left	Neale B	European	0.008868	0.001895	2.89e-06	331258	0	331258
rs2967355	Leg fat-free mass right	Neale B	European	0.009116	0.001895	1.5e-06	331285	0	331285
rs2967355	Leg predicted mass left	Neale B	European	0.008962	0.001882	1.93e-06	331253	0	331253
rs2967355	Leg predicted mass right	Neale B	European	0.009114	0.001882	1.28e-06	331285	0	331285
rs2967355	Sitting height	Neale B	European	0.0148	0.002225	2.9e-11	336172	0	336172
rs2967355	Trunk fat-free mass	Neale B	European	0.01018	0.001813	1.95e-08	331030	0	331030
rs2967355	Trunk predicted mass	Neale B	European	0.0101	0.001807	2.26e-08	330995	0	330995
rs2967355	Weight	Neale B	European	0.01257	0.002515	5.8e-07	336227	0	336227
rs2967355	Whole body fat-free mass	Neale B	European	0.01001	0.00182	3.76e-08	331291	0	331291
rs2967355	Whole body water mass	Neale B	European	0.01024	0.001823	1.96e-08	331315	0	331315
rs12925933	Height	Neale B	European	0.008208	0.001844	8.53e-06	336474	0	336474
rs450962	Mean corpuscular hemoglobin	Astle W	European	-0.01932	0.004298	6.93e-06	173480	0	173480
rs450962	Mean corpuscular volume	Astle W	European	-0.02592	0.004288	1.51e-09	173480	0	173480
rs450962	Red blood cell count	Astle W	European	0.02353	0.004321	5.16e-08	173480	0	173480
rs3785074	Height	Neale B	European	0.01312	0.001905	5.79e-12	336474	0	336474
rs3785074	Nap during day	Neale B	European	-0.007927	0.00159	6.16e-07	337074	0	337074
rs3785074	Sitting height	Neale B	European	0.01321	0.002073	1.83e-10	336172	0	336172
rs12932179	Types of physical activity in last 4 weeks: light diy	Neale B	European	-0.00579	0.001231	2.56e-06	335599	175376	160223
rs182059586	Cause of death: perforation of intestine	Neale B	European	0.01016	0.001963	2.31e-07	7637	10	7627
rs12451892	Comparative body size at age 10	Neale B	European	-0.008224	0.001725	1.86e-06	331693	0	331693
rs12451892	Diastolic blood pressure	Neale B	European	-0.01209	0.002556	2.22e-06	317756	0	317756
rs12451892	Hair or balding pattern: pattern 4	Neale B	European	-0.007276	0.001444	4.66e-07	154988	28389	126599
rs12451892	Systolic blood pressure	Neale B	European	-0.01207	0.002554	2.31e-06	317754	0	317754
rs59409453	Impedance of arm right	Neale B	European	-0.008749	0.001971	9.08e-06	331279	0	331279
rs111527438	Arm fat-free mass left	Neale B	European	0.009667	0.001607	1.8e-09	331159	0	331159
rs111527438	Arm fat-free mass right	Neale B	European	0.009621	0.001575	1.01e-09	331221	0	331221
rs111527438	Arm predicted mass left	Neale B	European	0.009424	0.001601	3.95e-09	331146	0	331146
rs111527438	Arm predicted mass right	Neale B	European	0.009716	0.001569	6e-10	331216	0	331216
rs111527438	Basal metabolic rate	Neale B	European	0.009651	0.001676	8.51e-09	331307	0	331307
rs111527438	Comparative height size at age 10	Neale B	European	0.01275	0.001726	1.47e-13	332021	0	332021
rs111527438	Height	Neale B	European	0.01661	0.001796	2.3e-20	336474	0	336474
rs111527438	Leg fat-free mass left	Neale B	European	0.007718	0.001665	3.54e-06	331258	0	331258
rs111527438	Leg fat-free mass right	Neale B	European	0.007855	0.001664	2.35e-06	331285	0	331285
rs111527438	Leg predicted mass left	Neale B	European	0.007565	0.001653	4.74e-06	331253	0	331253
rs111527438	Leg predicted mass right	Neale B	European	0.007894	0.001653	1.79e-06	331285	0	331285
rs111527438	Sitting height	Neale B	European	0.008924	0.001954	4.93e-06	336172	0	336172
rs111527438	Trunk fat-free mass	Neale B	European	0.01008	0.001592	2.49e-10	331030	0	331030
rs111527438	Trunk predicted mass	Neale B	European	0.01002	0.001587	2.77e-10	330995	0	330995
rs111527438	Weight	Neale B	European	0.01038	0.002208	2.58e-06	336227	0	336227
rs111527438	Whole body fat-free mass	Neale B	European	0.009539	0.001598	2.41e-09	331291	0	331291
rs111527438	Whole body water mass	Neale B	European	0.009321	0.001601	5.81e-09	331315	0	331315
rs75664430	Ever smoked	Neale B	European	0.006316	0.001367	3.86e-06	336067	202585	133482
rs75664430	Past tobacco smoking	Neale B	European	-0.01714	0.003641	2.51e-06	310749	0	310749
rs75664430	Sleep duration	Neale B	European	0.01196	0.002158	2.98e-08	335410	0	335410
rs56799554	Granulocyte percentage of myeloid white cells	Astle W	European	0.02355	0.00486	1.26e-06	173480	0	173480
rs56799554	Coronary artery disease	van der Harst P	Mixed	-0.0334	0.0075	9.61e-06	547261	122733	424528
rs144204502	Mean corpuscular hemoglobin	Astle W	European	-0.1018	0.01616	3.01e-10	173480	0	173480
rs144204502	Mean corpuscular volume	Astle W	European	-0.1144	0.01612	1.29e-12	173480	0	173480
rs144204502	Red cell distribution width	Astle W	European	0.1277	0.01616	2.69e-15	173480	0	173480
rs144204502	Mean corpuscular hemoglobin	Astle W	European	-0.1018	0.01616	3e-10	-	-	-
rs144204502	Mean corpuscular volume	Astle W	European	-0.1144	0.01604	1e-12	-	-	-
rs144204502	Red cell distribution width	Astle W	European	-0.1277	0.01618	3e-15	-	-	-
rs144204502	Treatment with iron sulphate	Neale B	European	-0.001024	0.00023	8.5e-06	337159	145	337014
rs16978028	Plateletcrit	Astle W	European	0.03638	0.005226	3.37e-12	173480	0	173480
rs2276182	Eosinophil percentage of granulocytes	Astle W	European	0.01804	0.003641	7.28e-07	173480	0	173480
rs2276182	Eosinophil percentage of white cells	Astle W	European	0.01828	0.003626	4.62e-07	173480	0	173480
rs2276182	Asthma	Neale B	European	0.003533	0.0007934	8.46e-06	336782	38791	297991
rs2276182	Hair or balding pattern: pattern 4	Neale B	European	0.006573	0.001419	3.63e-06	154988	28389	126599
rs2276182	Hayfever, allergic rhinitis or eczema	Neale B	European	0.005608	0.001047	8.48e-08	336782	77891	258891
rs2276182	No blood clot, bronchitis, emphysema, asthma, rhinitis, eczema or allergy diagnosed by doctor	Neale B	European	-0.006573	0.00116	1.46e-08	336782	228530	108252
rs2276182	Self-reported asthma	Neale B	European	0.003701	0.0007949	3.22e-06	337159	39049	298110
rs11085072	Hematocrit	Astle W	European	0.02111	0.00416	3.88e-07	173480	0	173480
rs11085072	Hemoglobin concentration	Astle W	European	0.02173	0.004178	1.98e-07	173480	0	173480
rs11085072	Mean corpuscular hemoglobin	Astle W	European	0.06342	0.004167	2.66e-52	173480	0	173480
rs11085072	Mean corpuscular volume	Astle W	European	0.06931	0.004156	1.9e-62	173480	0	173480
rs11085072	Red blood cell count	Astle W	European	-0.02089	0.004189	6.12e-07	173480	0	173480
rs11085072	Red cell distribution width	Astle W	European	-0.03845	0.00417	2.97e-20	173480	0	173480
rs11085072	Arm fat-free mass left	Neale B	European	-0.009648	0.001808	9.46e-08	331159	0	331159
rs11085072	Arm fat-free mass right	Neale B	European	-0.01071	0.001772	1.51e-09	331221	0	331221
rs11085072	Arm predicted mass left	Neale B	European	-0.00937	0.001801	1.97e-07	331146	0	331146
rs11085072	Arm predicted mass right	Neale B	European	-0.01014	0.001766	9.17e-09	331216	0	331216
rs11085072	Basal metabolic rate	Neale B	European	-0.009516	0.001885	4.49e-07	331307	0	331307
rs11085072	Impedance of arm left	Neale B	European	0.009439	0.002008	2.6e-06	331292	0	331292
rs11085072	Impedance of arm right	Neale B	European	0.01084	0.002	5.86e-08	331279	0	331279
rs11085072	Impedance of leg right	Neale B	European	0.0119	0.002573	3.75e-06	331301	0	331301
rs11085072	Impedance of whole body	Neale B	European	0.01062	0.002168	9.72e-07	331284	0	331284
rs11085072	Leg fat-free mass left	Neale B	European	-0.009719	0.001872	2.1e-07	331258	0	331258
rs11085072	Leg fat-free mass right	Neale B	European	-0.01031	0.001872	3.63e-08	331285	0	331285
rs11085072	Leg predicted mass left	Neale B	European	-0.009713	0.00186	1.76e-07	331253	0	331253
rs11085072	Leg predicted mass right	Neale B	European	-0.0104	0.001859	2.23e-08	331285	0	331285
rs11085072	Peak expiratory flow	Neale B	European	-0.01191	0.00253	2.51e-06	307638	0	307638
rs11085072	Trunk fat-free mass	Neale B	European	-0.009469	0.001791	1.25e-07	331030	0	331030
rs11085072	Trunk predicted mass	Neale B	European	-0.009339	0.001785	1.69e-07	330995	0	330995
rs11085072	Whole body fat-free mass	Neale B	European	-0.01015	0.001798	1.67e-08	331291	0	331291
rs11085072	Whole body water mass	Neale B	European	-0.01022	0.001801	1.4e-08	331315	0	331315
rs4530278	Basophil count	Astle W	European	-0.04419	0.003606	1.57e-34	173480	0	173480
rs4530278	Basophil percentage of granulocytes	Astle W	European	-0.04395	0.003609	4.21e-34	173480	0	173480
rs4530278	Basophil percentage of white cells	Astle W	European	-0.04448	0.003578	1.82e-35	173480	0	173480
rs4530278	Lymphocyte count	Astle W	European	-0.01813	0.00371	1.03e-06	173480	0	173480
rs4530278	Neutrophil percentage of white cells	Astle W	European	0.01758	0.003677	1.74e-06	173480	0	173480
rs8105767	Leukocyte telomere length	Codd V	European	NA	NA	1.11e-09	37684	-	-
rs8105767	Leukocyte telomere length in females	Codd V	European	NA	NA	5.23e-08	37684	-	-
rs429358	Body mass index	Akiyama M	East Asian	-0.02689	0.00602	7.94e-06	173430	0	173430
rs429358	Mean corpuscular hemoglobin concentration	Astle W	European	0.02482	0.004845	3.01e-07	173480	0	173480
rs429358	Platelet count	Astle W	European	-0.0302	0.005103	3.26e-09	173480	0	173480
rs429358	Platelet distribution width	Astle W	European	0.02449	0.005032	1.13e-06	173480	0	173480
rs429358	Plateletcrit	Astle W	European	-0.04066	0.005121	2.03e-15	173480	0	173480
rs429358	Red cell distribution width	Astle W	European	-0.05202	0.004953	8.32e-26	173480	0	173480
rs429358	Coronary artery disease	CARDIoGRAMplusC4D	Mixed	0.09085	0.01518	2.17e-09	184305	60801	123504
rs429358	Myocardial infarction	CARDIoGRAMplusC4D	Mixed	0.09619	0.01694	1.37e-08	167181	43677	123504
rs429358	Type II diabetes	DIAGRAM	European	-0.12	0.019	1.4e-10	159208	26676	132532
rs429358	Age-related macular degeneration	Fritsche LG	European	NA	NA	2.39e-42	33976	16144	17832
rs429358	APOE apolipoprotein E	Deelen J	European	NA	NA	7.42e-28	2073	-	-
rs429358	APOE apolipoprotein E females	Deelen J	European	NA	NA	1.13e-22	2073	-	-
rs429358	APOE apolipoprotein E males	Deelen J	European	NA	NA	2.74e-11	2073	-	-
rs429358	Age related macular degeneration	Cipriani V	European	NA	NA	2.8e-06	3092	-	-
rs429358	Alzheimers disease	Potkin SG	Mixed	NA	NA	2.3e-16	381	-	-
rs429358	Alzheimers disease age of onset	Kamboh MI	European	NA	NA	3.37e-18	1190	-	-
rs429358	Cognitive ageing	Davies G	European	NA	NA	3.66e-11	3280	-	-
rs429358	Cognitive ageing females	Davies G	European	NA	NA	1.19e-11	3280	-	-
rs429358	Cortical amyloid beta load	Ramanan VK	European	NA	NA	5.45e-14	555	-	-
rs429358	LDL cholesterol change with statins	Thompson	Mixed	NA	NA	4.21e-10	1984	-	-
rs429358	LDL cholesterol female	Wu Y	Filipino	NA	NA	2.3e-07	1709	-	-
rs429358	Late onset Alzheimers disease	Naj AC	Unspecified	NA	NA	5.49e-58	2035	-	-
rs429358	Late onset Alzheimers disease	Hu X	European	NA	NA	2.74e-78	3595	-	-
rs429358	Late onset Alzheimers disease	Gaj	European	NA	NA	1.02e-06	282	-	-
rs429358	Late onset Alzheimers disease	Reitz C	African	NA	NA	5.5e-47	5896	-	-
rs429358	Alzheimers disease	IGAP	European	1.35	0.0272	6.70e-536	54162	17008	37154
rs429358	Advanced age related macular degeneration	Fritsche LG	Mixed	NA	NA	2e-42	-	-	-
rs429358	Alzheimers disease biomarkers	Kim S	European	NA	NA	1e-06	-	-	-
rs429358	Alzheimers disease biomarkers	Ramanan VK	European	NA	NA	5e-14	-	-	-
rs429358	Blood protein levels	Suhre K	European	NA	NA	2e-12	-	-	-
rs429358	Brain imaging	Shen	European	NA	NA	1e-07	-	-	-
rs429358	Brain imaging	Shen	European	NA	NA	1e-09	-	-	-
rs429358	Cerebral amyloid deposition PET imaging	Li QS	European	-0.13	0.01107	8e-32	-	-	-
rs429358	Cerebral amyloid deposition positivity PET imaging	Li QS	European	NA	NA	5e-20	-	-	-
rs429358	Cerebrospinal AB1 42 levels in Alzheimers disease dementia	Ramirez A	European	NA	NA	4e-17	-	-	-
rs429358	Cognitive decline age related	Raj T	African	NA	NA	2e-14	-	-	-
rs429358	Dementia with Lewy bodies	Guerreiro R	European	0.9002	0.05319	3e-64	-	-	-
rs429358	HDL cholesterol	Surakka I	European	-0.066	0.008528	1e-14	-	-	-
rs429358	Lewy body disease	Beecham GW	Unspecified	0.4905	0.0738	3e-11	-	-	-
rs429358	Lewy body disease	Beecham GW	Unspecified	0.4997	0.07008	1e-12	-	-	-
rs429358	Lewy body disease	Beecham GW	Unspecified	0.508	0.07356	5e-12	-	-	-
rs429358	Lifespan	Joshi PK	Mixed	0.1014	0.01086	1e-20	-	-	-
rs429358	Parental lifespan	Joshi PK	Mixed	0.9	0.08247	1e-27	-	-	-
rs429358	Platelet count	Astle W	European	0.0302	0.005091	3e-09	-	-	-
rs429358	Red cell distribution width	Astle W	European	0.05202	0.004951	8e-26	-	-	-
rs429358	Arm fat mass left	Neale B	European	-0.02171	0.003278	3.49e-11	331164	0	331164
rs429358	Arm fat mass right	Neale B	European	-0.02203	0.003277	1.79e-11	331226	0	331226
rs429358	Arm fat percentage left	Neale B	European	-0.01543	0.002531	1.09e-09	331198	0	331198
rs429358	Arm fat percentage right	Neale B	European	-0.01534	0.002543	1.61e-09	331249	0	331249
rs429358	Arm fat-free mass left	Neale B	European	-0.009849	0.002126	3.62e-06	331159	0	331159
rs429358	Arm predicted mass left	Neale B	European	-0.01006	0.002118	2.02e-06	331146	0	331146
rs429358	Body fat percentage	Neale B	European	-0.01781	0.002564	3.74e-12	331117	0	331117
rs429358	Body mass index	Neale B	European	-0.02377	0.003307	6.62e-13	336107	0	336107
rs429358	Cause of death: alzheimers disease, unspecified	Neale B	European	0.008072	0.001316	9.02e-10	7637	28	7609
rs429358	Cause of death: unspecified dementia	Neale B	European	0.009096	0.001572	7.48e-09	7637	40	7597
rs429358	Chronic ischaemic heart disease	Neale B	European	0.003158	0.0005305	2.64e-09	337199	8755	328444
rs429358	Diabetes diagnosed by doctor	Neale B	European	-0.0036	0.0007169	5.12e-07	336473	16183	320290
rs429358	Diastolic blood pressure	Neale B	European	-0.0162	0.003391	1.77e-06	317756	0	317756
rs429358	Father still alive	Neale B	European	-0.006718	0.001432	2.71e-06	328694	76074	252620
rs429358	Fathers age at death	Neale B	European	-0.0225	0.003858	5.49e-09	248726	0	248726
rs429358	Forced expiratory volume in 1-second, best measure	Neale B	European	0.01428	0.003146	5.67e-06	255492	0	255492
rs429358	Forced vital capacity, best measure	Neale B	European	0.01404	0.002979	2.43e-06	255492	0	255492
rs429358	Frequency of stair climbing in last 4 weeks	Neale B	European	0.02394	0.004357	3.94e-08	334169	0	334169
rs429358	Illnesses of father: alzheimers disease or dementia	Neale B	European	0.02411	0.0007499	2.15e-226	292807	14024	278783
rs429358	Illnesses of father: diabetes	Neale B	European	-0.006039	0.001042	6.76e-09	293407	28197	265210
rs429358	Illnesses of father: none of the above, group 1	Neale B	European	-0.01047	0.001735	1.6e-09	294791	109206	185585
rs429358	Illnesses of mother: alzheimers disease or dementia	Neale B	European	0.0467	0.0009651	0	309843	26757	283086
rs429358	Illnesses of mother: chronic bronchitis or emphysema	Neale B	European	-0.003683	0.0008043	4.67e-06	309793	18252	291541
rs429358	Illnesses of mother: diabetes	Neale B	European	-0.007609	0.001002	3.15e-14	309953	28875	281078
rs429358	Illnesses of mother: high blood pressure	Neale B	European	-0.008696	0.001598	5.29e-08	311681	94817	216864
rs429358	Illnesses of mother: none of the above, group 1	Neale B	European	-0.01604	0.001721	1.15e-20	311264	129391	181873
rs429358	Illnesses of siblings: alzheimers disease or dementia	Neale B	European	0.003247	0.0002772	1.07e-31	260016	1468	258548
rs429358	Leg fat mass left	Neale B	European	-0.02037	0.002643	1.29e-14	331275	0	331275
rs429358	Leg fat mass right	Neale B	European	-0.01994	0.002674	8.74e-14	331293	0	331293
rs429358	Leg fat percentage left	Neale B	European	-0.01621	0.002091	9.24e-15	331278	0	331278
rs429358	Leg fat percentage right	Neale B	European	-0.01604	0.002118	3.6e-14	331296	0	331296
rs429358	Medication for cholesterol, blood pressure or diabetes: cholesterol lowering medication	Neale B	European	0.0336	0.002085	2.34e-58	154702	35840	118862
rs429358	Medication for cholesterol, blood pressure or diabetes: none of the above	Neale B	European	-0.01889	0.002333	5.7e-16	154702	103004	51698
rs429358	Mother still alive	Neale B	European	-0.01309	0.001652	2.3e-15	331902	130993	200909
rs429358	Mothers age at death	Neale B	European	-0.02507	0.004308	5.92e-09	199690	0	199690
rs429358	No treatment with medication for cholesterol, blood pressure, diabetes, or take exogenous hormones	Neale B	European	-0.01523	0.002125	7.69e-13	180203	124239	55964
rs429358	Number of days or week of moderate physical activity 10+ minutes	Neale B	European	0.04364	0.008005	5e-08	321309	0	321309
rs429358	Number of days or week of vigorous physical activity 10+ minutes	Neale B	European	0.03606	0.006636	5.53e-08	321533	0	321533
rs429358	Pain type experienced in last month: back pain	Neale B	European	-0.007707	0.00146	1.3e-07	336650	85221	251429
rs429358	Pulse rate	Neale B	European	-0.02131	0.003448	6.43e-10	317756	0	317756
rs429358	Pulse rate	Neale B	European	-0.02808	0.005867	1.69e-06	110153	0	110153
rs429358	Self-reported angina	Neale B	European	0.003112	0.0005838	9.78e-08	337159	10612	326547
rs429358	Self-reported dementia or alzheimers/cognitive impairment	Neale B	European	0.0003939	5.26e-05	7.35e-14	337159	83	337076
rs429358	Self-reported heart attack or myocardial infarction	Neale B	European	0.002722	0.0004995	5.04e-08	337159	7735	329424
rs429358	Self-reported high cholesterol	Neale B	European	0.02727	0.001095	9.48e-137	337159	41296	295863
rs429358	Treatment with atorvastatin	Neale B	European	0.007215	0.0005726	2.15e-36	337159	10167	326992
rs429358	Treatment with cholesterol lowering medication	Neale B	European	0.02594	0.001523	5.23e-65	180203	22705	157498
rs429358	Treatment with ezetimibe	Neale B	European	0.002199	0.0002574	1.34e-17	337159	1997	335162
rs429358	Treatment with ezetrol 10mg tablet	Neale B	European	0.0008417	0.0001439	4.92e-09	337159	621	336538
rs429358	Treatment with lipitor 10mg tablet	Neale B	European	0.002331	0.0002797	7.97e-17	337159	2361	334798
rs429358	Treatment with rosuvastatin	Neale B	European	0.001935	0.0002632	1.98e-13	337159	2089	335070
rs429358	Treatment with simvastatin	Neale B	European	0.01471	0.00106	8.95e-44	337159	38492	298667
rs429358	Trunk fat mass	Neale B	European	-0.02184	0.003367	8.91e-11	331093	0	331093
rs429358	Trunk fat percentage	Neale B	European	-0.01957	0.003074	1.93e-10	331113	0	331113
rs429358	Vascular or heart problems diagnosed by doctor: angina	Neale B	European	0.003165	0.0005848	6.27e-08	336683	10618	326065
rs429358	Vascular or heart problems diagnosed by doctor: heart attack	Neale B	European	0.002706	0.0005018	6.94e-08	336683	7790	328893
rs429358	Waist circumference	Neale B	European	-0.02418	0.002961	3.19e-16	336639	0	336639
rs429358	Weight	Neale B	European	-0.01816	0.002922	5.18e-10	336227	0	336227
rs429358	Weight change compared with 1 year ago	Neale B	European	-0.01644	0.002176	4.2e-14	331803	0	331803
rs429358	Whole body fat mass	Neale B	European	-0.02262	0.003263	4.14e-12	330762	0	330762
rs429358	Coronary artery disease	Nelson CP	Mixed	0.08321	0.01263	4.54e-11	148715	10801	137914
rs429358	C-reactive protein	Prins B	European	-0.22	0.02	9.21e-23	9961	0	9961
rs429358	Low density lipoprotein	Prins B	European	0.2	0.02	2.97e-24	9961	0	9961
rs429358	Total cholesterol	Prins B	European	0.18	0.02	5.57e-20	9961	0	9961
rs429358	Posterior cortical atrophy	Schott JM	Mixed	NA	NA	3.72e-20	10840	293	10547
rs429358	Alzheimer disease	Kim S	European	NA	NA	1e-06	-	-	-
rs429358	Coronary artery disease	van der Harst P	Mixed	0.08776	0.009617	7.2e-20	296525	34541	261984
rs429358	Coronary artery disease	van der Harst P	Mixed	0.0887	0.0082	3.28e-27	547261	122733	424528
rs11699829	Arm fat mass left	Neale B	European	-0.03458	0.006948	6.48e-07	331164	0	331164
rs11699829	Arm fat mass right	Neale B	European	-0.03435	0.006947	7.6e-07	331226	0	331226
rs11699829	Arm fat percentage left	Neale B	European	-0.02867	0.005366	9.13e-08	331198	0	331198
rs11699829	Arm fat percentage right	Neale B	European	-0.02767	0.005391	2.86e-07	331249	0	331249
rs11699829	Body fat percentage	Neale B	European	-0.02756	0.005435	3.97e-07	331117	0	331117
rs11699829	Body mass index	Neale B	European	-0.03707	0.00701	1.23e-07	336107	0	336107
rs11699829	Hip circumference	Neale B	European	-0.03156	0.007018	6.88e-06	336601	0	336601
rs11699829	Leg fat mass left	Neale B	European	-0.03058	0.005603	4.81e-08	331275	0	331275
rs11699829	Leg fat mass right	Neale B	European	-0.0294	0.005668	2.14e-07	331293	0	331293
rs11699829	Leg fat percentage left	Neale B	European	-0.02645	0.004433	2.41e-09	331278	0	331278
rs11699829	Leg fat percentage right	Neale B	European	-0.02546	0.00449	1.42e-08	331296	0	331296
rs11699829	Whole body fat mass	Neale B	European	-0.03329	0.006916	1.48e-06	330762	0	330762
rs1291143	Red cell distribution width	Astle W	European	-0.0287	0.005002	9.68e-09	173480	0	173480
rs1291143	Alcohol intake frequency	Neale B	European	-0.02371	0.00503	2.44e-06	336965	0	336965
rs1291143	Arm fat-free mass left	Neale B	European	-0.01511	0.002186	4.75e-12	331159	0	331159
rs1291143	Arm fat-free mass right	Neale B	European	-0.01416	0.002142	3.91e-11	331221	0	331221
rs1291143	Arm predicted mass left	Neale B	European	-0.01545	0.002178	1.32e-12	331146	0	331146
rs1291143	Arm predicted mass right	Neale B	European	-0.0137	0.002135	1.37e-10	331216	0	331216
rs1291143	Basal metabolic rate	Neale B	European	-0.01626	0.00228	9.89e-13	331307	0	331307
rs1291143	Comparative height size at age 10	Neale B	European	-0.02007	0.002348	1.26e-17	332021	0	332021
rs1291143	Height	Neale B	European	-0.02056	0.002443	3.89e-17	336474	0	336474
rs1291143	Leg fat-free mass left	Neale B	European	-0.01376	0.002264	1.22e-09	331258	0	331258
rs1291143	Leg fat-free mass right	Neale B	European	-0.01387	0.002263	8.82e-10	331285	0	331285
rs1291143	Leg predicted mass left	Neale B	European	-0.01373	0.002249	1.02e-09	331253	0	331253
rs1291143	Leg predicted mass right	Neale B	European	-0.01401	0.002248	4.61e-10	331285	0	331285
rs1291143	Self-reported fracture thumb	Neale B	European	0.0002559	5.7e-05	7.1e-06	337159	92	337067
rs1291143	Sitting height	Neale B	European	-0.01543	0.002658	6.48e-09	336172	0	336172
rs1291143	Trunk fat-free mass	Neale B	European	-0.01655	0.002166	2.12e-14	331030	0	331030
rs1291143	Trunk predicted mass	Neale B	European	-0.01619	0.002159	6.42e-14	330995	0	330995
rs1291143	Weight	Neale B	European	-0.01783	0.003005	2.98e-09	336227	0	336227
rs1291143	Whole body fat-free mass	Neale B	European	-0.01553	0.002174	9.32e-13	331291	0	331291
rs1291143	Whole body water mass	Neale B	European	-0.01593	0.002178	2.59e-13	331315	0	331315
rs35640778	Mean corpuscular hemoglobin	Astle W	European	0.06503	0.01236	1.44e-07	173480	0	173480
rs35640778	Mean corpuscular volume	Astle W	European	0.06707	0.01233	5.3e-08	173480	0	173480
rs35640778	Plateletcrit	Astle W	European	-0.07122	0.01275	2.32e-08	173480	0	173480
rs35640778	Cause of death: cerebral infarction, unspecified	Neale B	European	0.0201	0.003703	5.93e-08	7637	34	7603
rs117512405	Congenital malformations of cardiac septa	Neale B	European	0.001165	0.0002563	5.46e-06	337199	231	336968
rs6007020	Hair or balding pattern: pattern 4	Neale B	European	-0.009543	0.001454	5.28e-11	154988	28389	126599
rs6007020	Height	Neale B	European	0.0103	0.001807	1.18e-08	336474	0	336474
rs6007020	Impedance of leg left	Neale B	European	0.01258	0.002319	5.78e-08	331296	0	331296
rs6007020	Impedance of leg right	Neale B	European	0.01147	0.002301	6.16e-07	331301	0	331301
rs6007020	Relative age of first facial hair	Neale B	European	0.008692	0.001657	1.57e-07	151113	0	151113
rs3767952	Sitting height	Neale B	European	0.01069	0.00225	2.03e-06	336172	0	336172
rs932002	Plateletcrit	Astle W	European	0.02452	0.005047	1.18e-06	173480	0	173480
rs66731853	Lymphocyte percentage of white cells	Astle W	European	0.0179	0.003802	2.49e-06	173480	0	173480
rs66731853	Mean corpuscular volume	Astle W	European	0.02215	0.003765	4.01e-09	173480	0	173480
rs66731853	Mean corpuscular volume	Astle W	European	0.02215	0.003765	4e-09	-	-	-
rs139795227	Granulocyte percentage of myeloid white cells	Astle W	European	0.3199	0.01575	1.03e-91	173480	0	173480
rs139795227	Lymphocyte percentage of white cells	Astle W	European	0.1395	0.01572	7.01e-19	173480	0	173480
rs139795227	Mean corpuscular hemoglobin concentration	Astle W	European	0.07048	0.01528	3.97e-06	173480	0	173480
rs139795227	Monocyte count	Astle W	European	-0.4227	0.01576	1.56e-158	173480	0	173480
rs139795227	Monocyte percentage of white cells	Astle W	European	-0.4148	0.01572	1.51e-153	173480	0	173480
rs139795227	Myeloid white cell count	Astle W	European	-0.1122	0.01587	1.49e-12	173480	0	173480
rs139795227	Red cell distribution width	Astle W	European	-0.07193	0.01561	4.08e-06	173480	0	173480
rs139795227	White blood cell count	Astle W	European	-0.0703	0.01581	8.73e-06	173480	0	173480
rs139795227	Mouth or teeth dental problems: mouth ulcers	Neale B	European	-0.01564	0.003106	4.76e-07	336138	34398	301740
rs11579626	Height	GIANT	European	0.029	0.0051	1.4e-08	253248	0	253248
rs11579626	Comparative height size at age 10	Neale B	European	0.01389	0.002985	3.29e-06	332021	0	332021
rs11579626	Height	Neale B	European	0.01717	0.003106	3.26e-08	336474	0	336474
rs11579626	Leg fat-free mass left	Neale B	European	0.01272	0.002879	9.94e-06	331258	0	331258
rs11579626	Leg predicted mass left	Neale B	European	0.01266	0.00286	9.62e-06	331253	0	331253
rs6587577	Impedance of arm left	Neale B	European	-0.01052	0.002274	3.74e-06	331292	0	331292
rs6587577	Impedance of arm right	Neale B	European	-0.01208	0.002265	9.56e-08	331279	0	331279
rs6587577	Impedance of leg right	Neale B	European	-0.01358	0.002914	3.16e-06	331301	0	331301
rs6587577	Impedance of whole body	Neale B	European	-0.01175	0.002456	1.73e-06	331284	0	331284
rs6751209	Lymphocyte count	Astle W	European	-0.02201	0.004488	9.38e-07	173480	0	173480
rs6751209	Lymphocyte percentage of white cells	Astle W	European	-0.03077	0.004441	4.22e-12	173480	0	173480
rs6751209	Neutrophil percentage of white cells	Astle W	European	0.0294	0.004449	3.85e-11	173480	0	173480
rs6751209	Platelet count	Astle W	European	-0.02716	0.004545	2.3e-09	173480	0	173480
rs6751209	Plateletcrit	Astle W	European	-0.026	0.00456	1.18e-08	173480	0	173480
rs6751209	Comparative height size at age 10	Neale B	European	0.01279	0.002063	5.55e-10	332021	0	332021
rs6751209	Hair or balding pattern: pattern 4	Neale B	European	0.01078	0.001729	4.61e-10	154988	28389	126599
rs6751209	Impedance of leg left	Neale B	European	0.01994	0.002756	4.66e-13	331296	0	331296
rs6751209	Impedance of leg right	Neale B	European	0.01992	0.002735	3.19e-13	331301	0	331301
rs6751209	Impedance of whole body	Neale B	European	0.0135	0.002305	4.75e-09	331284	0	331284
rs6751209	Irritability	Neale B	European	0.006195	0.001389	8.16e-06	322668	90282	232386
rs56178008	Hip circumference	Neale B	European	0.01097	0.002424	6.04e-06	336601	0	336601
rs2555104	Illnesses of siblings: none of the above, group 1	Neale B	European	-0.00588	0.00131	7.19e-06	262734	178376	84358
rs77732866	Body mass index females	Akiyama M	East Asian	0.03125	0.006958	7.08e-06	82438	0	82438
rs77732866	Mean corpuscular hemoglobin	Astle W	European	-0.03424	0.005139	2.7e-11	173480	0	173480
rs77732866	Mean corpuscular volume	Astle W	European	-0.03565	0.005122	3.39e-12	173480	0	173480
rs77732866	Red blood cell count	Astle W	European	0.03267	0.005161	2.45e-10	173480	0	173480
rs2230590	Age first birth female	Barban N	European	NA	NA	8.14e-09	163522	0	163522
rs2230590	Age first birth	Barban N	European	NA	NA	4.62e-13	213067	0	213067
rs2230590	Body mass index in males greater than 50 years of age	GIANT	European	-0.024	0.0054	6.9e-06	73441	0	73441
rs2230590	Body mass index adjusted for smoking	GIANT	European	-0.0196	0.0042	2.94e-06	137299	0	137299
rs2230590	Body mass index adjusted for smoking	GIANT	Mixed	-0.0189	0.0039	1.47e-06	159313	0	159313
rs2230590	Body mass index	GIANT	European	-0.017	0.0023	8.8e-14	449889	0	449889
rs2230590	Body mass index	GIANT	Mixed	-0.015	0.0021	7e-13	526508	0	526508
rs2230590	Crohns disease	IBDGC	European	NA	NA	1.4e-09	14342	6299	8043
rs2230590	Crohns disease	IBDGC	European	0.1082	0.0227	1.97e-06	20883	5956	14927
rs2230590	Inflammatory bowel disease	IBDGC	European	0.0955	0.0168	1.23e-08	34652	12882	21770
rs2230590	Ulcerative colitis	IBDGC	European	NA	NA	8.48e-08	20672	6945	13727
rs2230590	Age at first live birth	Neale B	European	0.03315	0.00394	3.98e-17	123846	0	123846
rs2230590	Age at last live birth	Neale B	European	0.03024	0.003956	2.14e-14	123676	0	123676
rs2230590	Age completed full time education	Neale B	European	0.01487	0.002427	9.03e-10	226899	0	226899
rs2230590	Alcohol intake frequency	Neale B	European	-0.02122	0.003554	2.37e-09	336965	0	336965
rs2230590	Alcohol intake versus 10 years previously	Neale B	European	-0.01019	0.001846	3.4e-08	313248	0	313248
rs2230590	Arm fat mass left	Neale B	European	-0.02684	0.00238	1.72e-29	331164	0	331164
rs2230590	Arm fat mass right	Neale B	European	-0.02719	0.00238	3.17e-30	331226	0	331226
rs2230590	Arm fat percentage left	Neale B	European	-0.01784	0.001839	2.88e-22	331198	0	331198
rs2230590	Arm fat percentage right	Neale B	European	-0.01768	0.001847	1.03e-21	331249	0	331249
rs2230590	Arm fat-free mass left	Neale B	European	-0.01569	0.001544	3.05e-24	331159	0	331159
rs2230590	Arm fat-free mass right	Neale B	European	-0.01476	0.001513	1.8e-22	331221	0	331221
rs2230590	Arm predicted mass left	Neale B	European	-0.0158	0.001538	9.72e-25	331146	0	331146
rs2230590	Arm predicted mass right	Neale B	European	-0.01498	0.001508	2.95e-23	331216	0	331216
rs2230590	Average weekly beer plus cider intake	Neale B	European	-0.01062	0.002002	1.14e-07	241447	0	241447
rs2230590	Basal metabolic rate	Neale B	European	-0.01575	0.00161	1.36e-22	331307	0	331307
rs2230590	Body fat percentage	Neale B	European	-0.01761	0.001862	3.17e-21	331117	0	331117
rs2230590	Body mass index	Neale B	European	-0.03127	0.002403	1.01e-38	336107	0	336107
rs2230590	Diabetes diagnosed by doctor	Neale B	European	-0.002362	0.0005208	5.76e-06	336473	16183	320290
rs2230590	Diastolic blood pressure	Neale B	European	-0.01354	0.002462	3.84e-08	317756	0	317756
rs2230590	Ever highly irritable or argumentative for 2 days	Neale B	European	-0.00776	0.001635	2.08e-06	108925	19265	89660
rs2230590	Fed-up feelings	Neale B	European	-0.006039	0.001207	5.63e-07	330549	134124	196425
rs2230590	Fluid intelligence score	Neale B	European	0.06493	0.008996	5.34e-13	108818	0	108818
rs2230590	Frequency of stair climbing in last 4 weeks	Neale B	European	0.01481	0.003165	2.9e-06	334169	0	334169
rs2230590	Heel bone mineral density	Neale B	European	-0.02144	0.00311	5.41e-12	194398	0	194398
rs2230590	Heel bone mineral density left	Neale B	European	-0.0188	0.004159	6.22e-06	106254	0	106254
rs2230590	Hip circumference	Neale B	European	-0.01947	0.002406	5.82e-16	336601	0	336601
rs2230590	Impedance of arm left	Neale B	European	0.01804	0.001715	7.12e-26	331292	0	331292
rs2230590	Impedance of arm right	Neale B	European	0.01825	0.001708	1.24e-26	331279	0	331279
rs2230590	Impedance of leg left	Neale B	European	0.0164	0.002215	1.31e-13	331296	0	331296
rs2230590	Impedance of leg right	Neale B	European	0.01574	0.002198	7.85e-13	331301	0	331301
rs2230590	Impedance of whole body	Neale B	European	0.01842	0.001852	2.7e-23	331284	0	331284
rs2230590	Job involves heavy manual or physical work	Neale B	European	-0.02295	0.00282	4e-16	190643	0	190643
rs2230590	Job involves mainly walking or standing	Neale B	European	-0.02374	0.003584	3.49e-11	190606	0	190606
rs2230590	Leg fat mass left	Neale B	European	-0.02308	0.00192	2.68e-33	331275	0	331275
rs2230590	Leg fat mass right	Neale B	European	-0.02304	0.001942	1.81e-32	331293	0	331293
rs2230590	Leg fat percentage left	Neale B	European	-0.01624	0.001519	1.07e-26	331278	0	331278
rs2230590	Leg fat percentage right	Neale B	European	-0.0163	0.001538	3.11e-26	331296	0	331296
rs2230590	Leg fat-free mass left	Neale B	European	-0.01451	0.001599	1.14e-19	331258	0	331258
rs2230590	Leg fat-free mass right	Neale B	European	-0.01337	0.001599	6.22e-17	331285	0	331285
rs2230590	Leg pain on walking	Neale B	European	-0.008617	0.001761	9.87e-07	110337	24101	86236
rs2230590	Leg predicted mass left	Neale B	European	-0.01437	0.001588	1.49e-19	331253	0	331253
rs2230590	Leg predicted mass right	Neale B	European	-0.01322	0.001588	8.38e-17	331285	0	331285
rs2230590	Miserableness	Neale B	European	-0.006939	0.001204	8.26e-09	331856	141755	190101
rs2230590	Mood swings	Neale B	European	-0.005895	0.001225	1.51e-06	329428	148601	180827
rs2230590	Mouth or teeth dental problems: dentures	Neale B	European	-0.004934	0.000913	6.53e-08	336138	56894	279244
rs2230590	Number of treatments or medications taken	Neale B	European	-0.01264	0.001948	8.66e-11	337159	0	337159
rs2230590	Overall health rating	Neale B	European	-0.01261	0.001764	8.71e-13	336020	0	336020
rs2230590	Pain type experienced in last month: none of the above	Neale B	European	0.00589	0.001197	8.59e-07	336650	136199	200451
rs2230590	Pulse rate	Neale B	European	-0.01264	0.002504	4.43e-07	317756	0	317756
rs2230590	Qualifications: A levels or as levels or equivalent	Neale B	European	0.01059	0.001091	3.06e-22	334070	91710	242360
rs2230590	Qualifications: college or university degree	Neale B	European	0.01382	0.001139	7.04e-34	334070	106305	227765
rs2230590	Qualifications: none	Neale B	European	-0.006401	0.0009233	4.12e-12	334070	57567	276503
rs2230590	Qualifications: other professional qualifications	Neale B	European	0.005173	0.001112	3.32e-06	334070	97524	236546
rs2230590	Self-reported diabetes	Neale B	European	-0.002253	0.0004723	1.84e-06	337159	13243	323916
rs2230590	Shoulder lesions	Neale B	European	-0.001359	0.0002687	4.24e-07	337199	4147	333052
rs2230590	Sleeplessness or insomnia	Neale B	European	-0.008894	0.001742	3.27e-07	336965	0	336965
rs2230590	Taking other prescription medications	Neale B	European	-0.007892	0.001217	8.87e-11	336330	158113	178217
rs2230590	Time spent watching television	Neale B	European	-0.0193	0.00187	5.69e-25	319740	0	319740
rs2230590	Treatment with co-codamol	Neale B	European	-0.00169	0.0003677	4.33e-06	337159	7861	329298
rs2230590	Trunk fat mass	Neale B	European	-0.02424	0.002445	3.63e-23	331093	0	331093
rs2230590	Trunk fat percentage	Neale B	European	-0.0186	0.002232	7.88e-17	331113	0	331113
rs2230590	Trunk fat-free mass	Neale B	European	-0.01191	0.00153	6.88e-15	331030	0	331030
rs2230590	Trunk predicted mass	Neale B	European	-0.01174	0.001525	1.38e-14	330995	0	330995
rs2230590	Types of physical activity in last 4 weeks: other exercises	Neale B	European	0.006078	0.001221	6.37e-07	335599	162803	172796
rs2230590	Types of transport used, excluding work: cycle	Neale B	European	0.003197	0.0006251	3.16e-07	335650	23918	311732
rs2230590	Usual walking pace	Neale B	European	0.009429	0.001484	2.13e-10	335349	0	335349
rs2230590	Waist circumference	Neale B	European	-0.02037	0.002151	2.93e-21	336639	0	336639
rs2230590	Weight	Neale B	European	-0.02455	0.002122	5.97e-31	336227	0	336227
rs2230590	Wheeze or whistling in the chest in last year	Neale B	European	-0.006831	0.0009952	6.71e-12	331257	68531	262726
rs2230590	Whole body fat mass	Neale B	European	-0.02635	0.00237	1.03e-28	330762	0	330762
rs2230590	Whole body fat-free mass	Neale B	European	-0.0135	0.001536	1.53e-18	331291	0	331291
rs2230590	Whole body water mass	Neale B	European	-0.0137	0.001538	5.44e-19	331315	0	331315
rs2230590	Why stopped smoking: health precaution	Neale B	European	0.01074	0.00239	7.07e-06	82082	51560	30522
rs2230590	Age at menarche	ReproGen	European	-0.022	0.004765	3.9e-06	182416	0	182416
rs2230590	Years of educational attainment in females	SSGAC	European	0.024	0.003	1.07e-12	181443	0	181443
rs2230590	Years of educational attainment in males	SSGAC	European	0.022	0.004	3.49e-09	147474	0	147474
rs2230590	Years of educational attainment	SSGAC	European	0.021	0.002	2.87e-18	328917	0	328917
rs78491606	Cause of death: aortic valve disorder, unspecified	Neale B	European	-0.01177	0.002186	7.5e-08	7637	11	7626
rs9878436	Forced vital capacity	Neale B	European	0.008817	0.00199	9.37e-06	307638	0	307638
rs9878436	Forced vital capacity, best measure	Neale B	European	0.01033	0.002184	2.24e-06	255492	0	255492
rs9878436	Height	Neale B	European	0.007908	0.001741	5.58e-06	336474	0	336474
rs9878436	Vascular or heart problems diagnosed by doctor: none of the above	Neale B	European	0.006057	0.001119	6.28e-08	336683	236530	100153
rs9878436	Coronary artery disease	van der Harst P	Mixed	-0.03393	0.007024	1.4e-06	296525	34541	261984
rs9878436	Coronary artery disease	van der Harst P	Mixed	-0.0304	0.0057	1.11e-07	547261	122733	424528
rs35446936	Eosinophil count	Astle W	European	0.0276	0.004169	3.59e-11	173480	0	173480
rs35446936	Eosinophil percentage of granulocytes	Astle W	European	0.03167	0.004183	3.72e-14	173480	0	173480
rs35446936	Eosinophil percentage of white cells	Astle W	European	0.03066	0.004164	1.8e-13	173480	0	173480
rs35446936	Granulocyte percentage of myeloid white cells	Astle W	European	-0.0199	0.004175	1.87e-06	173480	0	173480
rs35446936	Neutrophil percentage of granulocytes	Astle W	European	-0.03039	0.004183	3.75e-13	173480	0	173480
rs35446936	Neutrophil percentage of white cells	Astle W	European	-0.0199	0.004172	1.83e-06	173480	0	173480
rs35446936	Sum eosinophil basophil counts	Astle W	European	0.02546	0.004174	1.07e-09	173480	0	173480
rs35446936	Benign neoplasm of colon, rectum, anus and anal canal	Neale B	European	-0.001521	0.0003353	5.74e-06	337199	4794	332405
rs35446936	Number of operations	Neale B	European	-0.01028	0.002213	3.43e-06	337159	0	337159
rs35446936	Self-reported hypothyroidism or myxoedema	Neale B	European	0.002701	0.0006031	7.54e-06	337159	16376	320783
rs35446936	Treatment with blood pressure medication	Neale B	European	-0.007593	0.001471	2.46e-07	180203	31488	148715
rs35446936	Treatment with levothyroxine sodium	Neale B	European	0.002676	0.0005557	1.48e-06	337159	13717	323442
rs13062095	Eosinophil count	Astle W	European	-0.0192	0.00378	3.77e-07	173480	0	173480
rs13062095	Eosinophil percentage of granulocytes	Astle W	European	-0.02283	0.003792	1.74e-09	173480	0	173480
rs13062095	Eosinophil percentage of white cells	Astle W	European	-0.02198	0.003776	5.88e-09	173480	0	173480
rs13062095	Neutrophil percentage of granulocytes	Astle W	European	0.02361	0.003792	4.8e-10	173480	0	173480
rs13062095	Sum eosinophil basophil counts	Astle W	European	-0.01924	0.003784	3.67e-07	173480	0	173480
rs13062095	Allergic disease	Ferreira M	European	-0.0286	0.0061	2.91e-06	360838	180129	180709
rs13062095	Eosinophil percentage of granulocytes	Astle W	European	0.02283	0.003806	2e-09	-	-	-
rs13062095	Eosinophil percentage of white cells	Astle W	European	0.02198	0.003778	6e-09	-	-	-
rs13062095	Neutrophil percentage of granulocytes	Astle W	European	0.02361	0.003796	5e-10	-	-	-
rs13062095	Arm fat percentage left	Neale B	European	-0.009203	0.001951	2.38e-06	331198	0	331198
rs13062095	Arm fat percentage right	Neale B	European	-0.009065	0.00196	3.73e-06	331249	0	331249
rs13062095	Body fat percentage	Neale B	European	-0.009537	0.001976	1.39e-06	331117	0	331117
rs13062095	Heel bone mineral density	Neale B	European	0.01674	0.003296	3.77e-07	194398	0	194398
rs13062095	Heel bone mineral density left	Neale B	European	0.02216	0.004426	5.54e-07	106254	0	106254
rs13062095	Heel bone mineral density right	Neale B	European	0.02011	0.004399	4.88e-06	106251	0	106251
rs13062095	Height	Neale B	European	0.008724	0.001831	1.89e-06	336474	0	336474
rs13062095	Leg fat percentage right	Neale B	European	-0.007316	0.001632	7.36e-06	331296	0	331296
rs13062095	Trunk fat percentage	Neale B	European	-0.01156	0.002368	1.05e-06	331113	0	331113
rs4616688	Eosinophil percentage of granulocytes	Astle W	European	0.01765	0.003576	7.98e-07	173480	0	173480
rs4616688	Eosinophil percentage of white cells	Astle W	European	0.01634	0.003561	4.46e-06	173480	0	173480
rs4616688	Neutrophil percentage of granulocytes	Astle W	European	-0.01775	0.003577	6.97e-07	173480	0	173480
rs4616688	Red blood cell count	Astle W	European	-0.01574	0.003555	9.5e-06	173480	0	173480
rs869785	High light scatter percentage of red cells	Astle W	European	-0.0312	0.003817	3e-16	173480	0	173480
rs869785	High light scatter reticulocyte count	Astle W	European	-0.02492	0.003817	6.67e-11	173480	0	173480
rs869785	Immature fraction of reticulocytes	Astle W	European	-0.01832	0.003781	1.27e-06	173480	0	173480
rs869785	Mean corpuscular hemoglobin	Astle W	European	-0.06823	0.003767	2.61e-73	173480	0	173480
rs869785	Mean corpuscular hemoglobin concentration	Astle W	European	-0.0223	0.003688	1.49e-09	173480	0	173480
rs869785	Mean corpuscular volume	Astle W	European	-0.06628	0.003757	1.17e-69	173480	0	173480
rs869785	Monocyte count	Astle W	European	0.02394	0.003799	2.92e-10	173480	0	173480
rs869785	Monocyte percentage of white cells	Astle W	European	0.01873	0.00379	7.76e-07	173480	0	173480
rs869785	Red blood cell count	Astle W	European	0.04223	0.003786	6.72e-29	173480	0	173480
rs869785	Red cell distribution width	Astle W	European	0.02563	0.003769	1.03e-11	173480	0	173480
rs869785	Reticulocyte count	Astle W	European	-0.02083	0.003824	5.09e-08	173480	0	173480
rs869785	Reticulocyte fraction of red cells	Astle W	European	-0.03105	0.003821	4.48e-16	173480	0	173480
rs869785	Monocyte count	Astle W	European	-0.02394	0.003801	3e-10	-	-	-
rs6776756	Basophil count	Astle W	European	-0.01592	0.00356	7.77e-06	173480	0	173480
rs6776756	Lymphocyte percentage of white cells	Astle W	European	0.01944	0.003625	8.14e-08	173480	0	173480
rs11426156	Basophil count	Astle W	European	NA	NA	5.77e-32	173480	0	173480
rs11426156	Basophil percentage of granulocytes	Astle W	European	NA	NA	1.86e-35	173480	0	173480
rs11426156	Basophil percentage of white cells	Astle W	European	NA	NA	1.06e-34	173480	0	173480
rs11426156	Eosinophil count	Astle W	European	NA	NA	5.79e-07	173480	0	173480
rs11426156	Eosinophil percentage of granulocytes	Astle W	European	NA	NA	5.42e-08	173480	0	173480
rs11426156	Eosinophil percentage of white cells	Astle W	European	NA	NA	5.16e-07	173480	0	173480
rs11426156	Granulocyte percentage of myeloid white cells	Astle W	European	NA	NA	2.12e-84	173480	0	173480
rs11426156	Monocyte count	Astle W	European	NA	NA	1.56e-90	173480	0	173480
rs11426156	Monocyte percentage of white cells	Astle W	European	NA	NA	1.02e-113	173480	0	173480
rs11426156	Neutrophil percentage of granulocytes	Astle W	European	NA	NA	4.96e-14	173480	0	173480
rs11426156	Neutrophil percentage of white cells	Astle W	European	NA	NA	6.17e-07	173480	0	173480
rs11426156	Sum eosinophil basophil counts	Astle W	European	NA	NA	1.64e-12	173480	0	173480
rs10805346	Gout	Yang Q	European	NA	NA	3.5e-14	28283	-	-
rs10805346	Gout	GUGC	European	NA	NA	4.14e-25	69374	-	-
rs10805346	Serum urate	Yang Q	European	NA	NA	7.2e-167	28283	-	-
rs10805346	Serum urate	Tin A	African	NA	NA	5.19e-28	8651	-	-
rs10805346	Serum urate	GUGC	European	NA	NA	1e-300	69374	-	-
rs10805346	Uric acid	Dehghan A	Mixed	NA	NA	3.64e-25	11847	-	-
rs10805346	Uric acid	Zemunik T	European	NA	NA	8.4e-09	898	-	-
rs10805346	Uric acid	Kolz M	European	NA	NA	7.89e-131	28141	-	-
rs10805346	Gout	GUGC	European	-0.35	0.034	4.14e-25	69374	2115	67259
rs10805346	Serum urate	GUGC	European	-0.27	0.0054	0	110223	0	110223
rs10805346	Urate levels in obese individuals	Huffman JE	European	0.164	0.02169	4e-14	-	-	-
rs10805346	Urate levels in overweight individuals	Huffman JE	European	0.17	0.0145	1e-31	-	-	-
rs10805346	Self-reported gout	Neale B	European	-0.005532	0.0002901	4.88e-81	337159	4807	332352
rs10805346	Treatment with allopurinol	Neale B	European	-0.004443	0.0002593	8.53e-66	337159	3819	333340
rs871134	Granulocyte count	Astle W	European	-0.02005	0.003627	3.27e-08	173480	0	173480
rs871134	Granulocyte percentage of myeloid white cells	Astle W	European	0.01756	0.00361	1.15e-06	173480	0	173480
rs871134	Lymphocyte percentage of white cells	Astle W	European	0.02468	0.003598	7.02e-12	173480	0	173480
rs871134	Mean platelet volume	Astle W	European	-0.01648	0.00366	6.76e-06	173480	0	173480
rs871134	Monocyte count	Astle W	European	-0.03894	0.003611	4.12e-27	173480	0	173480
rs871134	Monocyte percentage of white cells	Astle W	European	-0.02913	0.003601	5.93e-16	173480	0	173480
rs871134	Myeloid white cell count	Astle W	European	-0.02303	0.003636	2.41e-10	173480	0	173480
rs871134	Neutrophil count	Astle W	European	-0.02027	0.003618	2.1e-08	173480	0	173480
rs871134	Neutrophil percentage of white cells	Astle W	European	-0.01665	0.003604	3.83e-06	173480	0	173480
rs871134	Plateletcrit	Astle W	European	-0.02634	0.003699	1.08e-12	173480	0	173480
rs871134	Sum basophil neutrophil counts	Astle W	European	-0.02024	0.003624	2.36e-08	173480	0	173480
rs871134	Sum neutrophil eosinophil counts	Astle W	European	-0.02018	0.003621	2.5e-08	173480	0	173480
rs871134	White blood cell count	Astle W	European	-0.01629	0.003622	6.86e-06	173480	0	173480
rs871134	Height	Neale B	European	-0.009464	0.001751	6.49e-08	336474	0	336474
rs4695407	Height	GIANT	European	-0.018	0.003	2.4e-09	251411	0	251411
rs4695407	Arm fat mass right	Neale B	European	-0.01058	0.002383	8.94e-06	331226	0	331226
rs4695407	Body fat percentage	Neale B	European	-0.008534	0.001865	4.73e-06	331117	0	331117
rs4695407	Comparative height size at age 10	Neale B	European	-0.01002	0.00166	1.58e-09	332021	0	332021
rs4695407	Height	Neale B	European	-0.01212	0.001728	2.29e-12	336474	0	336474
rs4695407	Systolic blood pressure	Neale B	European	-0.01684	0.002463	8.08e-12	317754	0	317754
rs4695407	Trunk fat mass	Neale B	European	-0.01396	0.002449	1.18e-08	331093	0	331093
rs4695407	Trunk fat percentage	Neale B	European	-0.01138	0.002235	3.6e-07	331113	0	331113
rs4695407	Weight	Neale B	European	-0.01178	0.002125	3.01e-08	336227	0	336227
rs4695407	Whole body fat mass	Neale B	European	-0.01244	0.002373	1.57e-07	330762	0	330762
rs2282764	Monocyte count	Astle W	European	-0.02456	0.005267	3.1e-06	173480	0	173480
rs2282764	Height	GIANT	European	0.024	0.0043	1.3e-08	252662	0	252662
rs2282764	Arm fat mass left	Neale B	European	0.01572	0.00353	8.48e-06	331164	0	331164
rs2282764	Trunk fat mass	Neale B	European	0.01668	0.003626	4.26e-06	331093	0	331093
rs2282764	Weight	Neale B	European	0.01583	0.003147	4.93e-07	336227	0	336227
rs2282764	Whole body fat mass	Neale B	European	0.01577	0.003514	7.23e-06	330762	0	330762
rs7705526	Eosinophil percentage of granulocytes	Astle W	European	-0.01969	0.003886	4.03e-07	173480	0	173480
rs7705526	Eosinophil percentage of white cells	Astle W	European	-0.01715	0.00387	9.4e-06	173480	0	173480
rs7705526	Granulocyte count	Astle W	European	0.03446	0.003899	9.8e-19	173480	0	173480
rs7705526	Granulocyte percentage of myeloid white cells	Astle W	European	0.01955	0.003881	4.71e-07	173480	0	173480
rs7705526	Lymphocyte percentage of white cells	Astle W	European	-0.01795	0.003868	3.49e-06	173480	0	173480
rs7705526	Mean corpuscular hemoglobin	Astle W	European	-0.04422	0.003846	1.35e-30	173480	0	173480
rs7705526	Mean corpuscular volume	Astle W	European	-0.04649	0.003835	8.04e-34	173480	0	173480
rs7705526	Mean platelet volume	Astle W	European	0.02161	0.003929	3.81e-08	173480	0	173480
rs7705526	Myeloid white cell count	Astle W	European	0.03474	0.003909	6.3e-19	173480	0	173480
rs7705526	Neutrophil count	Astle W	European	0.03545	0.00389	7.91e-20	173480	0	173480
rs7705526	Neutrophil percentage of granulocytes	Astle W	European	0.0205	0.003887	1.33e-07	173480	0	173480
rs7705526	Neutrophil percentage of white cells	Astle W	European	0.02324	0.003875	2e-09	173480	0	173480
rs7705526	Platelet count	Astle W	European	0.03666	0.003962	2.18e-20	173480	0	173480
rs7705526	Platelet distribution width	Astle W	European	0.02119	0.003906	5.77e-08	173480	0	173480
rs7705526	Plateletcrit	Astle W	European	0.05366	0.003974	1.52e-41	173480	0	173480
rs7705526	Red blood cell count	Astle W	European	0.04028	0.003864	1.91e-25	173480	0	173480
rs7705526	Sum basophil neutrophil counts	Astle W	European	0.03527	0.003896	1.39e-19	173480	0	173480
rs7705526	Sum neutrophil eosinophil counts	Astle W	European	0.03464	0.003893	5.62e-19	173480	0	173480
rs7705526	White blood cell count	Astle W	European	0.0335	0.003894	7.74e-18	173480	0	173480
rs7705526	Chronic lymphocytic leukemia	Law PJ	European	0.1655	0.02674	6e-10	-	-	-
rs7705526	Epithelial ovarian cancer	Phelan M	European	0.0739	0.01377	8e-08	-	-	-
rs7705526	Granulocyte count	Astle W	European	0.03446	0.0039	1e-18	-	-	-
rs7705526	High grade serous ovarian cancer	Phelan M	European	NA	NA	2e-08	-	-	-
rs7705526	Invasive epithelial ovarian cancer	Phelan M	European	0.08744	0.01418	7e-10	-	-	-
rs7705526	Low grade serous and serous borderline ovarian cancer	Phelan M	European	NA	NA	2e-20	-	-	-
rs7705526	Lung adenocarcinoma	McKay JD	European	0.2222	0.01797	4e-35	-	-	-
rs7705526	Lung cancer in never smokers	McKay JD	European	0.205	0.03803	7e-08	-	-	-
rs7705526	Myeloid white cell count	Astle W	European	0.03474	0.003907	6e-19	-	-	-
rs7705526	Neutrophil count	Astle W	European	0.03545	0.00389	8e-20	-	-	-
rs7705526	Plateletcrit	Astle W	European	0.05366	0.00398	2e-41	-	-	-
rs7705526	Serous borderline ovarian cancer	Phelan M	European	0.3243	0.03647	6e-19	-	-	-
rs7705526	Serous invasive ovarian cancer	Phelan M	European	0.1014	0.01639	6e-10	-	-	-
rs7705526	Sum basophil neutrophil counts	Astle W	European	0.03527	0.003881	1e-19	-	-	-
rs7705526	Sum neutrophil eosinophil counts	Astle W	European	0.03464	0.003896	6e-19	-	-	-
rs7705526	Telomere length	Delgado DA	South Asian	0.09	0.01988	6e-06	-	-	-
rs7705526	White blood cell count	Astle W	European	0.0335	0.003896	8e-18	-	-	-
rs7705526	Hyperplasia of prostate	Neale B	European	0.001142	0.0002515	5.59e-06	337199	3140	334059
rs7705526	Number of operations	Neale B	European	0.009728	0.002056	2.24e-06	337159	0	337159
rs7705526	Other neoplasms of uncertain or unknown behaviour of lymphoid, haematopoietic and related tissue	Neale B	European	0.0002268	5.11e-05	9.07e-06	337199	127	337072
rs7705526	Self-reported hypothyroidism or myxoedema	Neale B	European	-0.002748	0.0005604	9.41e-07	337159	16376	320783
rs7705526	Self-reported polycythaemia vera	Neale B	European	0.0002448	5.44e-05	6.8e-06	337159	144	337015
rs7705526	Treatment with hydroxycarbamide	Neale B	European	0.0002678	5.44e-05	8.57e-07	337159	144	337015
rs7705526	Serous boarderline ovarian cancer	Phelan M	European	0.3243	0.03619	5.5e-19	42895	1954	40941
rs7705526	High grade serous ovarian cancer	Phelan M	European	0.09481	0.01682	1.78e-08	53978	13037	40941
rs7705526	Invasive ovarian cancer	Phelan M	European	0.08744	0.01416	6.56e-10	63347	22406	40941
rs7705526	Low grade and borderline serous ovarian cancer	Phelan M	European	0.2804	0.03003	1.58e-20	43907	2966	40941
rs7705526	Serous invasive ovarian cancer	Phelan M	European	0.1014	0.01633	5.49e-10	54990	14049	40941
rs55747751	Reticulocyte count	Astle W	European	0.03587	0.006581	5.03e-08	173480	0	173480
rs55747751	Reticulocyte fraction of red cells	Astle W	European	0.03625	0.006577	3.55e-08	173480	0	173480
rs55747751	Birth weight	Neale B	European	0.02708	0.005773	2.72e-06	193063	0	193063
rs55747751	Heel bone mineral density	Neale B	European	0.03143	0.005677	3.1e-08	194398	0	194398
rs55747751	Self-reported hypertension	Neale B	European	-0.009771	0.00195	5.42e-07	337159	87690	249469
rs55747751	Vascular or heart problems diagnosed by doctor: high blood pressure	Neale B	European	-0.009287	0.001977	2.64e-06	336683	91033	245650
rs55747751	Vascular or heart problems diagnosed by doctor: none of the above	Neale B	European	0.01149	0.00203	1.52e-08	336683	236530	100153
rs28363070	Cause of death: thoracic aortic aneurysm, ruptured	Neale B	European	-0.009915	0.002237	9.41e-06	7637	7	7630
rs7772289	Granulocyte count	Astle W	European	-0.01988	0.003584	2.91e-08	173480	0	173480
rs7772289	Hematocrit	Astle W	European	-0.02004	0.003525	1.3e-08	173480	0	173480
rs7772289	Hemoglobin concentration	Astle W	European	-0.02554	0.003541	5.46e-13	173480	0	173480
rs7772289	Lymphocyte count	Astle W	European	-0.02619	0.003594	3.2e-13	173480	0	173480
rs7772289	Mean corpuscular hemoglobin	Astle W	European	-0.02663	0.003526	4.26e-14	173480	0	173480
rs7772289	Mean corpuscular hemoglobin concentration	Astle W	European	-0.01736	0.003458	5.14e-07	173480	0	173480
rs7772289	Mean corpuscular volume	Astle W	European	-0.02115	0.003515	1.78e-09	173480	0	173480
rs7772289	Monocyte count	Astle W	European	-0.02263	0.003566	2.2e-10	173480	0	173480
rs7772289	Myeloid white cell count	Astle W	European	-0.02172	0.003593	1.51e-09	173480	0	173480
rs7772289	Neutrophil count	Astle W	European	-0.01879	0.003575	1.49e-07	173480	0	173480
rs7772289	Reticulocyte count	Astle W	European	-0.01843	0.003586	2.74e-07	173480	0	173480
rs7772289	Reticulocyte fraction of red cells	Astle W	European	-0.01712	0.003584	1.79e-06	173480	0	173480
rs7772289	Sum basophil neutrophil counts	Astle W	European	-0.01918	0.003582	8.51e-08	173480	0	173480
rs7772289	Sum neutrophil eosinophil counts	Astle W	European	-0.01964	0.003579	4.07e-08	173480	0	173480
rs7772289	White blood cell count	Astle W	European	-0.02883	0.003579	7.79e-16	173480	0	173480
rs7772289	Height	GIANT	European	-0.023	0.003	2.6e-14	251079	0	251079
rs7772289	Primary sclerosing cholangitis	Ji S	European	0.1972	0.034	3.44e-09	14890	2871	12019
rs7772289	Comparative height size at age 10	Neale B	European	-0.01282	0.001657	1.04e-14	332021	0	332021
rs7772289	Diastolic blood pressure	Neale B	European	-0.01101	0.002459	7.54e-06	317756	0	317756
rs7772289	Disorders of mineral metabolism	Neale B	European	-0.0005211	8.28e-05	3.06e-10	337199	390	336809
rs7772289	Forced expiratory volume in 1-second	Neale B	European	-0.01262	0.002078	1.26e-09	307638	0	307638
rs7772289	Forced expiratory volume in 1-second, best measure	Neale B	European	-0.01296	0.002284	1.39e-08	255492	0	255492
rs7772289	Forced vital capacity	Neale B	European	-0.01036	0.00197	1.47e-07	307638	0	307638
rs7772289	Forced vital capacity, best measure	Neale B	European	-0.01056	0.002163	1.05e-06	255492	0	255492
rs7772289	Heel bone mineral density	Neale B	European	0.01524	0.003113	9.85e-07	194398	0	194398
rs7772289	Height	Neale B	European	-0.01427	0.001725	1.28e-16	336474	0	336474
rs7772289	Intestinal malabsorption	Neale B	European	0.0007236	0.0001047	4.77e-12	337199	624	336575
rs7772289	Peak expiratory flow	Neale B	European	-0.01054	0.002159	1.06e-06	307638	0	307638
rs7772289	Potassium in urine	Neale B	European	-0.01138	0.002438	3.07e-06	326816	0	326816
rs7772289	Pulse rate	Neale B	European	-0.01107	0.0025	9.56e-06	317756	0	317756
rs7772289	Risk taking	Neale B	European	-0.005766	0.001061	5.52e-08	325821	82808	243013
rs7772289	Self-reported malabsorption or coeliac disease	Neale B	European	0.001973	0.0001594	3.63e-35	337159	1452	335707
rs7772289	Self-reported psoriasis	Neale B	European	0.001306	0.0002594	4.8e-07	337159	3871	333288
rs7772289	Sitting height	Neale B	European	-0.0135	0.001876	6.19e-13	336172	0	336172
rs7772289	Trunk fat-free mass	Neale B	European	-0.006753	0.001529	9.98e-06	331030	0	331030
rs7772289	Trunk predicted mass	Neale B	European	-0.006819	0.001524	7.63e-06	330995	0	330995
rs7772289	Schizophrenia	PGC	Mixed	-0.0636	0.0122	1.84e-07	82315	35476	46839
rs2763979	Eosinophil count	Astle W	European	0.01865	0.00371	4.97e-07	173480	0	173480
rs2763979	Granulocyte count	Astle W	European	0.02798	0.003733	6.7e-14	173480	0	173480
rs2763979	Hematocrit	Astle W	European	0.01807	0.003672	8.62e-07	173480	0	173480
rs2763979	Hemoglobin concentration	Astle W	European	0.02146	0.003689	6.02e-09	173480	0	173480
rs2763979	Lymphocyte count	Astle W	European	0.02242	0.003743	2.11e-09	173480	0	173480
rs2763979	Monocyte count	Astle W	European	0.02626	0.003714	1.55e-12	173480	0	173480
rs2763979	Myeloid white cell count	Astle W	European	0.02943	0.003742	3.74e-15	173480	0	173480
rs2763979	Neutrophil count	Astle W	European	0.0264	0.003724	1.34e-12	173480	0	173480
rs2763979	Platelet count	Astle W	European	0.01862	0.003791	9.01e-07	173480	0	173480
rs2763979	Plateletcrit	Astle W	European	0.01816	0.003802	1.78e-06	173480	0	173480
rs2763979	Red blood cell count	Astle W	European	0.01846	0.003694	5.8e-07	173480	0	173480
rs2763979	Red cell distribution width	Astle W	European	-0.02349	0.003681	1.76e-10	173480	0	173480
rs2763979	Reticulocyte count	Astle W	European	0.01773	0.003734	2.05e-06	173480	0	173480
rs2763979	Sum basophil neutrophil counts	Astle W	European	0.02676	0.00373	7.36e-13	173480	0	173480
rs2763979	Sum eosinophil basophil counts	Astle W	European	0.019	0.003713	3.11e-07	173480	0	173480
rs2763979	Sum neutrophil eosinophil counts	Astle W	European	0.02777	0.003728	9.36e-14	173480	0	173480
rs2763979	White blood cell count	Astle W	European	0.03328	0.003727	4.32e-19	173480	0	173480
rs2763979	Hypertension	BPExome	Mixed	NA	NA	7.88e-06	183273	92652	90621
rs2763979	Systolic blood pressure	BPExome	Mixed	NA	NA	3.14e-08	192763	0	192763
rs2763979	IgA deficiency	Bronson P	European	-0.9508	0.06888	2.43e-43	6487	1635	4852
rs2763979	IgA deficiency	Bronson P	European	-0.7279	0.06348	1.94e-30	6487	1635	4852
rs2763979	Idiopathic membranous nephropathy	Stanescu HC	European	NA	NA	7.93e-25	2894	-	-
rs2763979	Primary biliary cirrhosis	Liu X	European	NA	NA	6.86e-06	1398	-	-
rs2763979	Rheumatoid arthritis	Stahl E	European	NA	NA	4.21e-07	25708	-	-
rs2763979	Type 1 diabetes	Hakonarson H	European	NA	NA	8.74e-23	3105	-	-
rs2763979	Type 1 diabetes combined control dataset gender differentiated	WTCCC	European	NA	NA	1.76e-94	4806	-	-
rs2763979	Primary sclerosing cholangitis	Ji S	European	-0.4472	0.034	5.32e-41	14890	2871	12019
rs2763979	Arm fat-free mass left	Neale B	European	-0.01247	0.001611	9.68e-15	331159	0	331159
rs2763979	Arm fat-free mass right	Neale B	European	-0.0125	0.001579	2.46e-15	331221	0	331221
rs2763979	Arm predicted mass left	Neale B	European	-0.01242	0.001605	1.02e-14	331146	0	331146
rs2763979	Arm predicted mass right	Neale B	European	-0.01228	0.001573	5.75e-15	331216	0	331216
rs2763979	Basal metabolic rate	Neale B	European	-0.01265	0.00168	5.06e-14	331307	0	331307
rs2763979	Comparative body size at age 10	Neale B	European	-0.01011	0.001734	5.5e-09	331693	0	331693
rs2763979	Comparative height size at age 10	Neale B	European	-0.01014	0.001729	4.48e-09	332021	0	332021
rs2763979	Doctor diagnosed sarcoidosis	Neale B	European	-0.00177	0.0003275	6.49e-08	83529	349	83180
rs2763979	Eye problems or disorders: diabetes related eye disease	Neale B	European	-0.00294	0.0006098	1.42e-06	108817	2072	106745
rs2763979	Height	Neale B	European	-0.01321	0.0018	2.11e-13	336474	0	336474
rs2763979	Hordeolum and chalazion	Neale B	European	0.0007021	0.0001463	1.6e-06	337199	1121	336078
rs2763979	Illnesses of siblings: diabetes	Neale B	European	-0.003904	0.0007811	5.81e-07	261075	21747	239328
rs2763979	Impedance of arm left	Neale B	European	0.00976	0.001789	4.9e-08	331292	0	331292
rs2763979	Impedance of arm right	Neale B	European	0.01026	0.001782	8.55e-09	331279	0	331279
rs2763979	Impedance of leg left	Neale B	European	0.01089	0.00231	2.42e-06	331296	0	331296
rs2763979	Impedance of leg right	Neale B	European	0.01125	0.002292	9.14e-07	331301	0	331301
rs2763979	Impedance of whole body	Neale B	European	0.01027	0.001932	1.05e-07	331284	0	331284
rs2763979	Insulin-dependent diabetes mellitus	Neale B	European	-0.0005594	9.08e-05	7.27e-10	337199	431	336768
rs2763979	Intestinal malabsorption	Neale B	European	-0.002043	0.0001092	4.2e-78	337199	624	336575
rs2763979	Leg fat-free mass left	Neale B	European	-0.01208	0.001668	4.4e-13	331258	0	331258
rs2763979	Leg fat-free mass right	Neale B	European	-0.01264	0.001667	3.44e-14	331285	0	331285
rs2763979	Leg predicted mass left	Neale B	European	-0.01213	0.001657	2.48e-13	331253	0	331253
rs2763979	Leg predicted mass right	Neale B	European	-0.01256	0.001657	3.5e-14	331285	0	331285
rs2763979	Medication for cholesterol, blood pressure or diabetes: insulin	Neale B	European	-0.00374	0.0004367	1.09e-17	154702	2116	152586
rs2763979	Medication for pain relief, constipation, heartburn: none of the above	Neale B	European	-0.00583	0.001268	4.31e-06	333581	184936	148645
rs2763979	Medication for pain relief, constipation, heartburn: paracetamol	Neale B	European	0.005622	0.001049	8.3e-08	333581	72882	260699
rs2763979	Nervous feelings	Neale B	European	0.0067	0.001089	7.76e-10	328725	77767	250958
rs2763979	Self-reported hyperthyroidism or thyrotoxicosis	Neale B	European	-0.002635	0.0002198	4.16e-33	337159	2547	334612
rs2763979	Self-reported hypothyroidism or myxoedema	Neale B	European	-0.003803	0.0005409	2.07e-12	337159	16376	320783
rs2763979	Self-reported malabsorption or coeliac disease	Neale B	European	-0.004958	0.0001662	2.98e-195	337159	1452	335707
rs2763979	Self-reported type 1 diabetes	Neale B	European	-0.0004466	7.4e-05	1.6e-09	337159	286	336873
rs2763979	Sitting height	Neale B	European	-0.01651	0.001958	3.36e-17	336172	0	336172
rs2763979	Started insulin within one year diagnosis of diabetes	Neale B	European	-0.05505	0.003804	3.78e-47	15397	1872	13525
rs2763979	Systolic blood pressure	Neale B	European	0.01284	0.002566	5.6e-07	317754	0	317754
rs2763979	Treatment with carbimazole	Neale B	European	-0.0003467	7.26e-05	1.77e-06	337159	275	336884
rs2763979	Treatment with insulin	Neale B	European	-0.002603	0.0003022	7.32e-18	180203	1377	178826
rs2763979	Treatment with insulin product	Neale B	European	-0.003093	0.0002508	6.17e-35	337159	3319	333840
rs2763979	Treatment with levothyroxine sodium	Neale B	European	-0.003494	0.0004985	2.41e-12	337159	13717	323442
rs2763979	Treatment with paracetamol	Neale B	European	0.004545	0.0009793	3.46e-06	337159	62050	275109
rs2763979	Treatment with thyroxine product	Neale B	European	-0.001336	0.0002716	8.71e-07	337159	3917	333242
rs2763979	Trunk fat-free mass	Neale B	European	-0.01243	0.001596	6.78e-15	331030	0	331030
rs2763979	Trunk predicted mass	Neale B	European	-0.01218	0.001591	1.9e-14	330995	0	330995
rs2763979	Weight	Neale B	European	-0.01315	0.002213	2.84e-09	336227	0	336227
rs2763979	Whole body fat-free mass	Neale B	European	-0.01284	0.001602	1.11e-15	331291	0	331291
rs2763979	Whole body water mass	Neale B	European	-0.01276	0.001604	1.85e-15	331315	0	331315
rs2763979	Rheumatoid arthritis	Okada Y	East Asian	0.1744	0.0272	6.5e-11	22515	4873	17642
rs2763979	Rheumatoid arthritis	Okada Y	European	0.1054	0.01701	1.2e-10	58284	14361	43923
rs2763979	Rheumatoid arthritis	Okada Y	Mixed	0.1278	0.01442	9.5e-19	80799	19234	61565
rs2763979	Schizophrenia	PGC	Mixed	0.0834	0.0114	2.6e-13	82315	35476	46839
rs2763979	Age at menopause	ReproGen	European	0.17	0.02	1e-12	69360	0	69360
rs2763979	Rheumatoid arthritis	Stahl E	European	0.1278	0.02321	4.21e-07	25702	5539	20163
rs2763979	Diabetes mellitus type 1	Barrett JC	European	NA	NA	3.26e-99	-	-	-
rs2763979	Lupus erythematosus systemic	Harley JB	European	NA	NA	8.14e-06	-	-	-
rs201558190	Lymphocyte count	Astle W	European	NA	NA	1e-06	173480	0	173480
rs201558190	Rheumatoid arthritis	Okada Y	European	NA	NA	3.2e-09	58284	14361	43923
rs201558190	Rheumatoid arthritis	Okada Y	Mixed	NA	NA	3.1e-09	80799	19234	61565
rs9398196	Basophil count	Astle W	European	-0.03325	0.003496	1.92e-21	173480	0	173480
rs9398196	Basophil percentage of granulocytes	Astle W	European	-0.01629	0.0035	3.26e-06	173480	0	173480
rs9398196	Basophil percentage of white cells	Astle W	European	-0.02348	0.003469	1.3e-11	173480	0	173480
rs9398196	Granulocyte count	Astle W	European	-0.03365	0.003587	6.52e-21	173480	0	173480
rs9398196	Granulocyte percentage of myeloid white cells	Astle W	European	-0.02128	0.003568	2.47e-09	173480	0	173480
rs9398196	High light scatter percentage of red cells	Astle W	European	-0.02863	0.003582	1.32e-15	173480	0	173480
rs9398196	High light scatter reticulocyte count	Astle W	European	-0.0198	0.003582	3.24e-08	173480	0	173480
rs9398196	Immature fraction of reticulocytes	Astle W	European	-0.02118	0.003547	2.36e-09	173480	0	173480
rs9398196	Lymphocyte percentage of white cells	Astle W	European	0.02704	0.003559	2.97e-14	173480	0	173480
rs9398196	Mean corpuscular hemoglobin	Astle W	European	-0.08249	0.003528	6.52e-121	173480	0	173480
rs9398196	Mean corpuscular hemoglobin concentration	Astle W	European	-0.03784	0.00346	7.91e-28	173480	0	173480
rs9398196	Mean corpuscular volume	Astle W	European	-0.0767	0.003517	1.85e-105	173480	0	173480
rs9398196	Mean platelet volume	Astle W	European	0.0172	0.003615	1.97e-06	173480	0	173480
rs9398196	Myeloid white cell count	Astle W	European	-0.0336	0.003595	9.1e-21	173480	0	173480
rs9398196	Neutrophil count	Astle W	European	-0.03232	0.003578	1.69e-19	173480	0	173480
rs9398196	Neutrophil percentage of white cells	Astle W	European	-0.02511	0.003565	1.87e-12	173480	0	173480
rs9398196	Platelet count	Astle W	European	-0.02978	0.003642	2.91e-16	173480	0	173480
rs9398196	Plateletcrit	Astle W	European	-0.02588	0.003652	1.37e-12	173480	0	173480
rs9398196	Red blood cell count	Astle W	European	0.0577	0.003548	1.82e-59	173480	0	173480
rs9398196	Red cell distribution width	Astle W	European	0.05523	0.003535	5.04e-55	173480	0	173480
rs9398196	Reticulocyte fraction of red cells	Astle W	European	-0.02858	0.003586	1.61e-15	173480	0	173480
rs9398196	Sum basophil neutrophil counts	Astle W	European	-0.03296	0.003584	3.73e-20	173480	0	173480
rs9398196	Sum eosinophil basophil counts	Astle W	European	-0.01813	0.003566	3.69e-07	173480	0	173480
rs9398196	Sum neutrophil eosinophil counts	Astle W	European	-0.03304	0.003581	2.79e-20	173480	0	173480
rs9398196	White blood cell count	Astle W	European	-0.02802	0.003581	5.03e-15	173480	0	173480
rs9398196	Diastolic blood pressure	Neale B	European	0.01328	0.00246	6.76e-08	317756	0	317756
rs9398196	Heel bone mineral density	Neale B	European	0.01424	0.003113	4.8e-06	194398	0	194398
rs9398196	Qualifications: college or university degree	Neale B	European	-0.005836	0.001138	2.96e-07	334070	106305	227765
rs9398196	Years of educational attainment	SSGAC	European	-0.012	0.002	1.18e-06	328917	0	328917
rs11769630	Eosinophil percentage of granulocytes	Astle W	European	-0.0382	0.006929	3.54e-08	173480	0	173480
rs11769630	Granulocyte count	Astle W	European	0.04102	0.006955	3.69e-09	173480	0	173480
rs11769630	Granulocyte percentage of myeloid white cells	Astle W	European	0.1076	0.006923	1.59e-54	173480	0	173480
rs11769630	Monocyte count	Astle W	European	-0.08115	0.006925	1.02e-31	173480	0	173480
rs11769630	Monocyte percentage of white cells	Astle W	European	-0.1124	0.006905	1.24e-59	173480	0	173480
rs11769630	Neutrophil count	Astle W	European	0.04289	0.006938	6.32e-10	173480	0	173480
rs11769630	Neutrophil percentage of granulocytes	Astle W	European	0.03945	0.006931	1.26e-08	173480	0	173480
rs11769630	Neutrophil percentage of white cells	Astle W	European	0.05326	0.006911	1.29e-14	173480	0	173480
rs11769630	Platelet distribution width	Astle W	European	0.03399	0.006958	1.04e-06	173480	0	173480
rs11769630	Sum basophil neutrophil counts	Astle W	European	0.04364	0.00695	3.4e-10	173480	0	173480
rs11769630	Sum neutrophil eosinophil counts	Astle W	European	0.04018	0.006944	7.2e-09	173480	0	173480
rs11769630	Granulocyte count	Astle W	European	0.04102	0.006971	4e-09	-	-	-
rs11769630	Granulocyte percentage of myeloid white cells	Astle W	European	0.1076	0.006929	2e-54	-	-	-
rs11769630	Neutrophil count	Astle W	European	0.04289	0.006929	6e-10	-	-	-
rs11769630	Neutrophil percentage of white cells	Astle W	European	0.05326	0.006882	1e-14	-	-	-
rs11769630	Sum basophil neutrophil counts	Astle W	European	0.04364	0.006929	3e-10	-	-	-
rs11769630	Sum neutrophil eosinophil counts	Astle W	European	0.04018	0.006938	7e-09	-	-	-
rs2056726	Platelet count	Astle W	European	0.02255	0.0044	2.95e-07	173480	0	173480
rs2056726	Platelet distribution width	Astle W	European	-0.03793	0.004338	2.26e-18	173480	0	173480
rs2056726	Plateletcrit	Astle W	European	0.02012	0.004417	5.24e-06	173480	0	173480
rs2056726	Age-related macular degeneration	Fritsche LG	European	NA	NA	1.04e-06	33976	16144	17832
rs4731541	Ulcerative colitis	IBDGC	European	-0.1021	0.0221	3.95e-06	27432	6968	20464
rs4731541	Mouth or teeth dental problems: mouth ulcers	Neale B	European	-0.003506	0.0007636	4.41e-06	336138	34398	301740
rs4731541	Rheumatoid arthritis	Okada Y	European	-0.07696	0.01418	1.3e-06	58284	14361	43923
rs2306646	Mean corpuscular hemoglobin	Astle W	European	0.01585	0.003585	9.88e-06	173480	0	173480
rs2306646	Mean corpuscular volume	Astle W	European	0.01802	0.003575	4.62e-07	173480	0	173480
rs2306646	Basal metabolic rate	Neale B	European	-0.008011	0.001625	8.26e-07	331307	0	331307
rs2306646	Height	Neale B	European	-0.01083	0.001742	5e-10	336474	0	336474
rs2306646	Hip circumference	Neale B	European	-0.01188	0.002427	9.9e-07	336601	0	336601
rs2306646	Leg fat-free mass left	Neale B	European	-0.008721	0.001614	6.54e-08	331258	0	331258
rs2306646	Leg fat-free mass right	Neale B	European	-0.008299	0.001613	2.69e-07	331285	0	331285
rs2306646	Leg predicted mass left	Neale B	European	-0.008668	0.001603	6.41e-08	331253	0	331253
rs2306646	Leg predicted mass right	Neale B	European	-0.008339	0.001603	1.97e-07	331285	0	331285
rs2306646	Sitting height	Neale B	European	-0.01553	0.001894	2.45e-16	336172	0	336172
rs2306646	Trunk fat mass	Neale B	European	-0.01099	0.002468	8.43e-06	331093	0	331093
rs2306646	Weight	Neale B	European	-0.01062	0.002142	7.03e-07	336227	0	336227
rs2306646	Whole body fat-free mass	Neale B	European	-0.007211	0.00155	3.28e-06	331291	0	331291
rs2306646	Whole body water mass	Neale B	European	-0.007182	0.001552	3.71e-06	331315	0	331315
rs762679	Eosinophil count	Astle W	European	0.02448	0.005037	1.17e-06	173480	0	173480
rs762679	Eosinophil percentage of granulocytes	Astle W	European	0.02292	0.005054	5.73e-06	173480	0	173480
rs762679	Eosinophil percentage of white cells	Astle W	European	0.02266	0.005032	6.68e-06	173480	0	173480
rs762679	Mean corpuscular hemoglobin	Astle W	European	-0.02549	0.005002	3.48e-07	173480	0	173480
rs762679	Mean corpuscular volume	Astle W	European	-0.03468	0.004988	3.6e-12	173480	0	173480
rs762679	Neutrophil percentage of granulocytes	Astle W	European	-0.02738	0.005054	6.07e-08	173480	0	173480
rs762679	Red blood cell count	Astle W	European	0.03195	0.005024	2.03e-10	173480	0	173480
rs762679	Sum eosinophil basophil counts	Astle W	European	0.02855	0.005042	1.49e-08	173480	0	173480
rs762679	Mean corpuscular volume	Astle W	European	-0.03468	0.004999	4e-12	-	-	-
rs762679	Red blood cell count	Astle W	European	-0.03195	0.005022	2e-10	-	-	-
rs762679	Years of educational attainment in females	SSGAC	European	0.02	0.005	9.45e-06	181443	0	181443
rs10112752	Impedance of arm left	Neale B	European	-0.007695	0.001732	8.88e-06	331292	0	331292
rs10112752	Qualifications: college or university degree	Neale B	European	-0.005115	0.00115	8.59e-06	334070	106305	227765
rs10112752	Sleep duration	Neale B	European	-0.00877	0.001894	3.65e-06	335410	0	335410
rs1023767	Body mass index	Akiyama M	East Asian	-0.01965	0.003555	3.24e-08	173430	0	173430
rs1023767	Arm fat-free mass left	Neale B	European	-0.01191	0.001818	5.78e-11	331159	0	331159
rs1023767	Arm fat-free mass right	Neale B	European	-0.01254	0.001782	1.97e-12	331221	0	331221
rs1023767	Arm predicted mass left	Neale B	European	-0.0117	0.001812	1.07e-10	331146	0	331146
rs1023767	Arm predicted mass right	Neale B	European	-0.01246	0.001776	2.24e-12	331216	0	331216
rs1023767	Basal metabolic rate	Neale B	European	-0.01207	0.001896	1.94e-10	331307	0	331307
rs1023767	Body mass index	Neale B	European	-0.01577	0.00283	2.51e-08	336107	0	336107
rs1023767	Hip circumference	Neale B	European	-0.01708	0.002833	1.65e-09	336601	0	336601
rs1023767	Impedance of arm left	Neale B	European	0.01529	0.00202	3.71e-14	331292	0	331292
rs1023767	Impedance of arm right	Neale B	European	0.01487	0.002011	1.46e-13	331279	0	331279
rs1023767	Impedance of leg left	Neale B	European	0.01192	0.002608	4.88e-06	331296	0	331296
rs1023767	Impedance of leg right	Neale B	European	0.01326	0.002588	3.02e-07	331301	0	331301
rs1023767	Impedance of whole body	Neale B	European	0.0154	0.002181	1.65e-12	331284	0	331284
rs1023767	Leg fat mass left	Neale B	European	-0.01231	0.002261	5.14e-08	331275	0	331275
rs1023767	Leg fat mass right	Neale B	European	-0.01175	0.002287	2.79e-07	331293	0	331293
rs1023767	Leg fat-free mass left	Neale B	European	-0.01067	0.001883	1.47e-08	331258	0	331258
rs1023767	Leg fat-free mass right	Neale B	European	-0.01091	0.001883	6.74e-09	331285	0	331285
rs1023767	Leg predicted mass left	Neale B	European	-0.01059	0.001871	1.52e-08	331253	0	331253
rs1023767	Leg predicted mass right	Neale B	European	-0.01092	0.00187	5.27e-09	331285	0	331285
rs1023767	Pack years adult smoking as proportion of life span exposed to smoking	Neale B	European	-0.02303	0.005187	8.99e-06	101726	0	101726
rs1023767	Trunk fat-free mass	Neale B	European	-0.01146	0.001802	1.99e-10	331030	0	331030
rs1023767	Trunk predicted mass	Neale B	European	-0.01142	0.001796	2e-10	330995	0	330995
rs1023767	Waist circumference	Neale B	European	-0.01238	0.002534	1.04e-06	336639	0	336639
rs1023767	Weight	Neale B	European	-0.01441	0.0025	8.19e-09	336227	0	336227
rs1023767	Whole body fat-free mass	Neale B	European	-0.01157	0.001809	1.57e-10	331291	0	331291
rs1023767	Whole body water mass	Neale B	European	-0.01175	0.001811	8.66e-11	331315	0	331315
rs34896435	Self-reported testicular cancer	Neale B	European	NA	NA	3.38e-08	337159	614	336545
rs11557154	Granulocyte percentage of myeloid white cells	Astle W	European	-0.03275	0.005344	8.93e-10	173480	0	173480
rs11557154	Immature fraction of reticulocytes	Astle W	European	0.02557	0.005316	1.51e-06	173480	0	173480
rs11557154	Lymphocyte count	Astle W	European	0.02985	0.00539	3.05e-08	173480	0	173480
rs11557154	Lymphocyte percentage of white cells	Astle W	European	0.02539	0.005332	1.92e-06	173480	0	173480
rs11557154	Monocyte count	Astle W	European	0.02908	0.005345	5.31e-08	173480	0	173480
rs11557154	Monocyte percentage of white cells	Astle W	European	0.02781	0.005331	1.82e-07	173480	0	173480
rs11557154	Neutrophil percentage of white cells	Astle W	European	-0.0319	0.00534	2.33e-09	173480	0	173480
rs11557154	Body mass index	GIANT	European	0.014	0.0032	6.6e-06	449889	0	449889
rs11557154	Body mass index	GIANT	Mixed	0.013	0.0029	7.6e-06	526508	0	526508
rs11557154	Neutrophil percentage of white cells	Astle W	European	0.0319	0.005318	2e-09	-	-	-
rs11557154	Nap during day	Neale B	European	0.009994	0.00216	3.71e-06	337074	0	337074
rs4743037	Arm fat-free mass left	Neale B	European	-0.01169	0.001854	2.81e-10	331159	0	331159
rs4743037	Arm fat-free mass right	Neale B	European	-0.01193	0.001817	5.17e-11	331221	0	331221
rs4743037	Arm predicted mass left	Neale B	European	-0.01142	0.001847	6.25e-10	331146	0	331146
rs4743037	Arm predicted mass right	Neale B	European	-0.01152	0.00181	1.94e-10	331216	0	331216
rs4743037	Basal metabolic rate	Neale B	European	-0.0125	0.001933	9.99e-11	331307	0	331307
rs4743037	Comparative height size at age 10	Neale B	European	-0.0149	0.00199	7.09e-14	332021	0	332021
rs4743037	Forced expiratory volume in 1-second, predicted	Neale B	European	-0.01461	0.003274	8.11e-06	110423	0	110423
rs4743037	Height	Neale B	European	-0.02519	0.002071	4.91e-34	336474	0	336474
rs4743037	Leg fat-free mass left	Neale B	European	-0.01114	0.00192	6.43e-09	331258	0	331258
rs4743037	Leg fat-free mass right	Neale B	European	-0.01145	0.001919	2.42e-09	331285	0	331285
rs4743037	Leg predicted mass left	Neale B	European	-0.0111	0.001907	5.82e-09	331253	0	331253
rs4743037	Leg predicted mass right	Neale B	European	-0.01151	0.001906	1.58e-09	331285	0	331285
rs4743037	Sitting height	Neale B	European	-0.01637	0.002254	3.72e-13	336172	0	336172
rs4743037	Trunk fat-free mass	Neale B	European	-0.01488	0.001836	5.31e-16	331030	0	331030
rs4743037	Trunk predicted mass	Neale B	European	-0.01483	0.00183	5.44e-16	330995	0	330995
rs4743037	Whole body fat-free mass	Neale B	European	-0.01358	0.001844	1.74e-13	331291	0	331291
rs4743037	Whole body water mass	Neale B	European	-0.01354	0.001846	2.25e-13	331315	0	331315
rs12412214	Granulocyte percentage of myeloid white cells	Astle W	European	0.03115	0.003956	3.43e-15	173480	0	173480
rs12412214	Mean corpuscular hemoglobin	Astle W	European	0.02729	0.00392	3.37e-12	173480	0	173480
rs12412214	Mean corpuscular volume	Astle W	European	0.02637	0.003908	1.5e-11	173480	0	173480
rs12412214	Monocyte count	Astle W	European	-0.04663	0.003956	4.47e-32	173480	0	173480
rs12412214	Monocyte percentage of white cells	Astle W	European	-0.03829	0.003946	2.93e-22	173480	0	173480
rs12412214	Plateletcrit	Astle W	European	-0.02524	0.00405	4.63e-10	173480	0	173480
rs12412214	Red blood cell count	Astle W	European	-0.01811	0.003938	4.26e-06	173480	0	173480
rs12412214	Crohns disease	IBDGC	European	-0.163	0.0262	5.23e-10	20883	5956	14927
rs12412214	Inflammatory bowel disease	IBDGC	European	-0.1538	0.0191	7.06e-16	34652	12882	21770
rs12412214	Ulcerative colitis	IBDGC	European	-0.1507	0.024	3.31e-10	27432	6968	20464
rs6584579	Forced expiratory volume in 1-second	Neale B	European	0.01337	0.002136	3.85e-10	307638	0	307638
rs6584579	Forced expiratory volume in 1-second, best measure	Neale B	European	0.01272	0.002347	5.98e-08	255492	0	255492
rs6584579	Forced expiratory volume in 1-second, predicted percentage	Neale B	European	0.02198	0.004367	4.87e-07	110423	0	110423
rs6584579	Forced vital capacity	Neale B	European	0.01176	0.002026	6.34e-09	307638	0	307638
rs6584579	Forced vital capacity, best measure	Neale B	European	0.01171	0.002223	1.39e-07	255492	0	255492
rs6584579	Height	Neale B	European	0.01047	0.001773	3.51e-09	336474	0	336474
rs9419958	Height	GIANT	European	-0.02	0.0043	3.8e-06	253084	0	253084
rs9419958	Leukocyte telomere length	Levy D	Mixed	NA	NA	2.08e-08	3417	-	-
rs9419958	Leukocyte telomere length	Mangino M	European	NA	NA	9.13e-11	9190	-	-
rs9419958	Leukocyte telomere length in females	Mangino M	European	NA	NA	9.2e-08	9190	-	-
rs9419958	Telomere length	Mangino M	European	-0.0829	0.01279	9e-11	-	-	-
rs9419958	Atrial fibrillation and flutter	Neale B	European	-0.00182	0.0003822	1.93e-06	337199	3818	333381
rs9419958	Benign lipomatous neoplasm	Neale B	European	-0.001705	0.0003635	2.73e-06	337199	3440	333759
rs9419958	Ever had hysterectomy	Neale B	European	-0.006638	0.001443	4.24e-06	159679	13060	146619
rs9419958	Height	Neale B	European	-0.01601	0.002562	4.09e-10	336474	0	336474
rs9419958	Number of self-reported cancers	Neale B	European	-0.004976	0.001125	9.79e-06	337154	0	337154
rs9419958	Low grade and borderline serous ovarian cancer	Phelan M	European	-0.1897	0.03928	1.88e-06	43907	2966	40941
rs939916	Mean platelet volume	Astle W	European	-0.02896	0.003932	1.75e-13	173480	0	173480
rs939916	Platelet count	Astle W	European	0.02365	0.003963	2.4e-09	173480	0	173480
rs939916	Red cell distribution width	Astle W	European	-0.03579	0.003846	1.31e-20	173480	0	173480
rs939916	Height	Neale B	European	0.01034	0.001871	3.27e-08	336474	0	336474
rs10840270	Bacteremia	Rautanen A	African	NA	NA	2e-06	-	-	-
rs2293579	Body mass index females	Akiyama M	East Asian	0.03244	0.006108	1.09e-07	82438	0	82438
rs2293579	Body mass index	Akiyama M	East Asian	0.02172	0.00412	1.34e-07	173430	0	173430
rs2293579	Chronic kidney disease	CKDGen	European	-0.074	0.015	1.6e-06	117165	12385	104780
rs2293579	Body mass index in males	GIANT	European	0.031	0.0065	2.01e-06	58618	0	58618
rs2293579	Body mass index in males	GIANT	Mixed	0.0222	0.0042	1.24e-07	152306	0	152306
rs2293579	Body mass index	GIANT	European	0.02017	0.004524	8.23e-06	126574	0	126574
rs2293579	Body mass index	GIANT	European	0.0163	0.0031	2.18e-07	321260	0	321260
rs2293579	Body mass index	GIANT	Mixed	0.0155	0.003	3.31e-07	338287	0	338287
rs2293579	Hip circumference in males	GIANT	Mixed	0.022	0.005	6.5e-06	100264	0	100264
rs2293579	Hip circumference	GIANT	European	0.018	0.0036	1.4e-06	212833	0	212833
rs2293579	Hip circumference	GIANT	Mixed	0.017	0.0036	2.6e-06	227181	0	227181
rs2293579	Waist circumference in males	GIANT	Mixed	0.022	0.0048	5.2e-06	109836	0	109836
rs2293579	Waist circumference	GIANT	European	0.015	0.0035	8.4e-06	231809	0	231809
rs2293579	Weight	GIANT	European	0.02224	0.004557	1.05e-06	125941	0	125941
rs2293579	Chronic kidney disease	CKDGen	European	NA	NA	7.3e-06	67093	-	-
rs2293579	Serum albumin	Franceschini N	Mixed	NA	NA	8e-08	62570	-	-
rs2293579	Alzheimers disease	IGAP	European	-0.0732	0.0158	3.71e-06	54162	17008	37154
rs2293579	log Proinsulin	MAGIC	European	0.071	0.0072	3.47e-23	10701	0	10701
rs2293579	Serum albumin level	Franceschini N	Mixed	-0.0093	0.001733	8e-08	-	-	-
rs2293579	Serum albumin level	Franceschini N	Mixed	-0.0086	0.001614	1e-07	-	-	-
rs2293579	Arm fat mass left	Neale B	European	0.0149	0.00244	1.03e-09	331164	0	331164
rs2293579	Arm fat mass right	Neale B	European	0.01432	0.00244	4.36e-09	331226	0	331226
rs2293579	Arm fat percentage left	Neale B	European	0.0127	0.001885	1.59e-11	331198	0	331198
rs2293579	Arm fat percentage right	Neale B	European	0.012	0.001894	2.37e-10	331249	0	331249
rs2293579	Body fat percentage	Neale B	European	0.01035	0.001909	5.9e-08	331117	0	331117
rs2293579	Body mass index	Neale B	European	0.01349	0.002463	4.34e-08	336107	0	336107
rs2293579	Comparative body size at age 10	Neale B	European	0.009519	0.001705	2.35e-08	331693	0	331693
rs2293579	Diastolic blood pressure	Neale B	European	-0.01252	0.002524	6.99e-07	317756	0	317756
rs2293579	Hip circumference	Neale B	European	0.01135	0.002466	4.18e-06	336601	0	336601
rs2293579	Illnesses of father: high blood pressure	Neale B	European	-0.005762	0.001107	1.96e-07	294950	66341	228609
rs2293579	Impedance of leg left	Neale B	European	-0.01227	0.00227	6.57e-08	331296	0	331296
rs2293579	Impedance of leg right	Neale B	European	-0.01215	0.002253	6.86e-08	331301	0	331301
rs2293579	Leg fat mass left	Neale B	European	0.008762	0.001968	8.52e-06	331275	0	331275
rs2293579	Leg fat-free mass left	Neale B	European	0.007551	0.00164	4.13e-06	331258	0	331258
rs2293579	Leg fat-free mass right	Neale B	European	0.007563	0.001639	3.95e-06	331285	0	331285
rs2293579	Leg predicted mass left	Neale B	European	0.007646	0.001629	2.67e-06	331253	0	331253
rs2293579	Leg predicted mass right	Neale B	European	0.007471	0.001628	4.48e-06	331285	0	331285
rs2293579	Medication for cholesterol, blood pressure or diabetes: blood pressure medication	Neale B	European	-0.007467	0.001596	2.9e-06	154702	38548	116154
rs2293579	Miserableness	Neale B	European	-0.007664	0.001234	5.29e-10	331856	141755	190101
rs2293579	Mood swings	Neale B	European	-0.008407	0.001256	2.22e-11	329428	148601	180827
rs2293579	Nervous feelings	Neale B	European	-0.00517	0.001071	1.4e-06	328725	77767	250958
rs2293579	Neuroticism score	Neale B	European	-0.05128	0.008917	8.9e-09	274108	0	274108
rs2293579	Self-reported hypertension	Neale B	European	-0.007979	0.001092	2.82e-13	337159	87690	249469
rs2293579	Suffer from nerves	Neale B	European	-0.005063	0.001042	1.19e-06	325248	69352	255896
rs2293579	Treatment with bendroflumethiazide	Neale B	European	-0.002595	0.0005774	6.97e-06	337159	19084	318075
rs2293579	Trunk fat mass	Neale B	European	0.01498	0.002507	2.32e-09	331093	0	331093
rs2293579	Trunk fat percentage	Neale B	European	0.01433	0.002289	3.78e-10	331113	0	331113
rs2293579	Vascular or heart problems diagnosed by doctor: high blood pressure	Neale B	European	-0.00814	0.001108	2e-13	336683	91033	245650
rs2293579	Vascular or heart problems diagnosed by doctor: none of the above	Neale B	European	0.007294	0.001138	1.44e-10	336683	236530	100153
rs2293579	Waist circumference	Neale B	European	0.01386	0.002205	3.29e-10	336639	0	336639
rs2293579	Weight	Neale B	European	0.01078	0.002176	7.18e-07	336227	0	336227
rs2293579	Whole body fat mass	Neale B	European	0.01319	0.002429	5.67e-08	330762	0	330762
rs2293579	Neuroticism	SSGAC	European	-0.016	0.003	2.13e-06	170911	0	170911
rs6590343	Height	GIANT	European	-0.015	0.0033	5e-06	243030	0	243030
rs6590343	Height	Neale B	European	-0.01083	0.001725	3.46e-10	336474	0	336474
rs6590343	Rheumatoid arthritis	Okada Y	European	-0.08338	0.01664	5.9e-07	58284	14361	43923
rs6590343	Rheumatoid arthritis	Okada Y	Mixed	-0.09431	0.01394	8.4e-10	80799	19234	61565
rs611646	Eosinophil count	Astle W	European	-0.02047	0.003626	1.66e-08	173480	0	173480
rs611646	Granulocyte count	Astle W	European	-0.02175	0.00365	2.54e-09	173480	0	173480
rs611646	Mean corpuscular hemoglobin	Astle W	European	0.02889	0.0036	1.01e-15	173480	0	173480
rs611646	Mean corpuscular volume	Astle W	European	0.02986	0.00359	8.88e-17	173480	0	173480
rs611646	Myeloid white cell count	Astle W	European	-0.02179	0.00366	2.62e-09	173480	0	173480
rs611646	Neutrophil count	Astle W	European	-0.02048	0.003641	1.85e-08	173480	0	173480
rs611646	Platelet count	Astle W	European	-0.02871	0.003707	9.61e-15	173480	0	173480
rs611646	Plateletcrit	Astle W	European	-0.03911	0.003721	7.64e-26	173480	0	173480
rs611646	Red blood cell count	Astle W	European	-0.02318	0.003616	1.45e-10	173480	0	173480
rs611646	Sum basophil neutrophil counts	Astle W	European	-0.02037	0.003647	2.32e-08	173480	0	173480
rs611646	Sum eosinophil basophil counts	Astle W	European	-0.02013	0.00363	2.96e-08	173480	0	173480
rs611646	Sum neutrophil eosinophil counts	Astle W	European	-0.02177	0.003644	2.31e-09	173480	0	173480
rs611646	White blood cell count	Astle W	European	-0.02239	0.003644	8e-10	173480	0	173480
rs10773176	Arm fat mass left	Neale B	European	-0.0215	0.002728	3.26e-15	331164	0	331164
rs10773176	Arm fat mass right	Neale B	European	-0.02248	0.002728	1.73e-16	331226	0	331226
rs10773176	Arm fat percentage left	Neale B	European	-0.01419	0.002107	1.67e-11	331198	0	331198
rs10773176	Arm fat percentage right	Neale B	European	-0.01439	0.002117	1.07e-11	331249	0	331249
rs10773176	Arm fat-free mass left	Neale B	European	-0.0133	0.00177	5.68e-14	331159	0	331159
rs10773176	Arm fat-free mass right	Neale B	European	-0.01271	0.001735	2.34e-13	331221	0	331221
rs10773176	Arm predicted mass left	Neale B	European	-0.01335	0.001763	3.79e-14	331146	0	331146
rs10773176	Arm predicted mass right	Neale B	European	-0.01289	0.001729	8.9e-14	331216	0	331216
rs10773176	Basal metabolic rate	Neale B	European	-0.01704	0.001846	2.74e-20	331307	0	331307
rs10773176	Body fat percentage	Neale B	European	-0.01498	0.002135	2.27e-12	331117	0	331117
rs10773176	Body mass index	Neale B	European	-0.01671	0.002754	1.29e-09	336107	0	336107
rs10773176	Comparative height size at age 10	Neale B	European	-0.0116	0.001901	1.03e-09	332021	0	332021
rs10773176	Forced vital capacity	Neale B	European	-0.01375	0.002261	1.21e-09	307638	0	307638
rs10773176	Forced vital capacity, best measure	Neale B	European	-0.01379	0.002481	2.71e-08	255492	0	255492
rs10773176	Getting up in morning	Neale B	European	0.009995	0.002138	2.95e-06	336501	0	336501
rs10773176	Height	Neale B	European	-0.01757	0.001978	6.45e-19	336474	0	336474
rs10773176	Hip circumference	Neale B	European	-0.02377	0.002757	6.54e-18	336601	0	336601
rs10773176	Leg fat mass left	Neale B	European	-0.01692	0.0022	1.46e-14	331275	0	331275
rs10773176	Leg fat mass right	Neale B	European	-0.01706	0.002226	1.83e-14	331293	0	331293
rs10773176	Leg fat percentage left	Neale B	European	-0.009475	0.001741	5.26e-08	331278	0	331278
rs10773176	Leg fat percentage right	Neale B	European	-0.009724	0.001763	3.49e-08	331296	0	331296
rs10773176	Leg fat-free mass left	Neale B	European	-0.01722	0.001833	5.7e-21	331258	0	331258
rs10773176	Leg fat-free mass right	Neale B	European	-0.01697	0.001832	2.07e-20	331285	0	331285
rs10773176	Leg predicted mass left	Neale B	European	-0.01712	0.001821	5.22e-21	331253	0	331253
rs10773176	Leg predicted mass right	Neale B	European	-0.0168	0.00182	2.76e-20	331285	0	331285
rs10773176	Pulse rate	Neale B	European	-0.01505	0.002868	1.55e-07	317756	0	317756
rs10773176	Sitting height	Neale B	European	-0.01319	0.002152	8.89e-10	336172	0	336172
rs10773176	Trunk fat mass	Neale B	European	-0.02505	0.002803	4.02e-19	331093	0	331093
rs10773176	Trunk fat percentage	Neale B	European	-0.01863	0.002559	3.36e-13	331113	0	331113
rs10773176	Trunk fat-free mass	Neale B	European	-0.01371	0.001754	5.32e-15	331030	0	331030
rs10773176	Trunk predicted mass	Neale B	European	-0.01372	0.001748	4.2e-15	330995	0	330995
rs10773176	Usual walking pace	Neale B	European	0.007646	0.001701	6.97e-06	335349	0	335349
rs10773176	Waist circumference	Neale B	European	-0.013	0.002466	1.36e-07	336639	0	336639
rs10773176	Weight	Neale B	European	-0.02393	0.002432	7.66e-23	336227	0	336227
rs10773176	Whole body fat mass	Neale B	European	-0.02351	0.002716	4.89e-18	330762	0	330762
rs10773176	Whole body fat-free mass	Neale B	European	-0.01529	0.00176	3.75e-18	331291	0	331291
rs10773176	Whole body water mass	Neale B	European	-0.01523	0.001763	5.87e-18	331315	0	331315
rs17445108	Mean platelet volume	Astle W	European	0.04027	0.005317	3.65e-14	173480	0	173480
rs17445108	Platelet count	Astle W	European	-0.02908	0.005372	6.2e-08	173480	0	173480
rs17445108	Platelet distribution width	Astle W	European	0.03295	0.0053	5.08e-10	173480	0	173480
rs10774624	Basophil count	Astle W	European	-0.02396	0.003538	1.26e-11	173480	0	173480
rs10774624	Eosinophil count	Astle W	European	-0.09965	0.003604	2.93e-168	173480	0	173480
rs10774624	Eosinophil percentage of granulocytes	Astle W	European	-0.08353	0.003617	5.43e-118	173480	0	173480
rs10774624	Eosinophil percentage of white cells	Astle W	European	-0.0808	0.003601	1.83e-111	173480	0	173480
rs10774624	Granulocyte count	Astle W	European	-0.03317	0.00363	6.43e-20	173480	0	173480
rs10774624	Hematocrit	Astle W	European	-0.05998	0.003571	2.61e-63	173480	0	173480
rs10774624	Hemoglobin concentration	Astle W	European	-0.06249	0.003587	5.47e-68	173480	0	173480
rs10774624	High light scatter percentage of red cells	Astle W	European	-0.05815	0.003625	6.51e-58	173480	0	173480
rs10774624	High light scatter reticulocyte count	Astle W	European	-0.06521	0.003625	2.39e-72	173480	0	173480
rs10774624	Immature fraction of reticulocytes	Astle W	European	-0.031	0.003591	5.97e-18	173480	0	173480
rs10774624	Lymphocyte count	Astle W	European	-0.08847	0.003639	1.38e-130	173480	0	173480
rs10774624	Lymphocyte percentage of white cells	Astle W	European	-0.04127	0.003601	2.08e-30	173480	0	173480
rs10774624	Monocyte count	Astle W	European	-0.04897	0.003613	7.4e-42	173480	0	173480
rs10774624	Myeloid white cell count	Astle W	European	-0.03789	0.003639	2.23e-25	173480	0	173480
rs10774624	Neutrophil count	Astle W	European	-0.02411	0.003621	2.77e-11	173480	0	173480
rs10774624	Neutrophil percentage of granulocytes	Astle W	European	0.07745	0.003618	1.15e-101	173480	0	173480
rs10774624	Neutrophil percentage of white cells	Astle W	European	0.05073	0.003607	6.43e-45	173480	0	173480
rs10774624	Platelet count	Astle W	European	-0.09971	0.003682	1.85e-161	173480	0	173480
rs10774624	Platelet distribution width	Astle W	European	-0.01905	0.003631	1.56e-07	173480	0	173480
rs10774624	Plateletcrit	Astle W	European	-0.1094	0.003695	8.23e-193	173480	0	173480
rs10774624	Red blood cell count	Astle W	European	-0.04766	0.003597	4.46e-40	173480	0	173480
rs10774624	Reticulocyte count	Astle W	European	-0.07209	0.003631	1.07e-87	173480	0	173480
rs10774624	Reticulocyte fraction of red cells	Astle W	European	-0.06283	0.003629	3.79e-67	173480	0	173480
rs10774624	Sum basophil neutrophil counts	Astle W	European	-0.02546	0.003627	2.23e-12	173480	0	173480
rs10774624	Sum eosinophil basophil counts	Astle W	European	-0.09632	0.003608	4.97e-157	173480	0	173480
rs10774624	Sum neutrophil eosinophil counts	Astle W	European	-0.03208	0.003625	8.67e-19	173480	0	173480
rs10774624	White blood cell count	Astle W	European	-0.06243	0.003623	1.61e-66	173480	0	173480
rs10774624	Coronary artery disease	CARDIoGRAMplusC4D	Mixed	-0.06385	0.01079	3.23e-09	184305	60801	123504
rs10774624	Myocardial infarction	CARDIoGRAMplusC4D	Mixed	-0.07429	0.01194	5e-10	167181	43677	123504
rs10774624	Maternal effects on offspring birthweight	EGGC	European	0.0318	0.0065	8.8e-07	48632	0	48632
rs10774624	Allergic disease	Ferreira M	European	0.029	0.0058	6.76e-07	360838	180129	180709
rs10774624	Interferon gamma induced protein 10 levels	Ahola-Olli A	European	-0.1069	0.02379	7e-06	-	-	-
rs10774624	Monokine induced by gamma interferon levels	Ahola-Olli A	European	-0.1056	0.02378	9e-06	-	-	-
rs10774624	Rheumatoid arthritis	Okada Y	Mixed	NA	NA	7e-09	-	-	-
rs10774624	Vitiligo	Jin Y	European	-0.2385	0.02418	6e-23	-	-	-
rs10774624	Acute myocardial infarction	Neale B	European	-0.001565	0.0002633	2.82e-09	337199	3927	333272
rs10774624	Arm fat-free mass left	Neale B	European	0.01477	0.00156	2.92e-21	331159	0	331159
rs10774624	Arm fat-free mass right	Neale B	European	0.0142	0.001529	1.57e-20	331221	0	331221
rs10774624	Arm predicted mass left	Neale B	European	0.01431	0.001554	3.24e-20	331146	0	331146
rs10774624	Arm predicted mass right	Neale B	European	0.0141	0.001523	2.08e-20	331216	0	331216
rs10774624	Basal metabolic rate	Neale B	European	0.01407	0.001627	5.23e-18	331307	0	331307
rs10774624	Birth weight	Neale B	European	0.02851	0.003196	4.75e-19	193063	0	193063
rs10774624	Birth weight of first child	Neale B	European	0.03834	0.004487	1.31e-17	145558	0	145558
rs10774624	Chronic ischaemic heart disease	Neale B	European	-0.001962	0.0003892	4.65e-07	337199	8755	328444
rs10774624	Comparative height size at age 10	Neale B	European	0.01193	0.001675	1.09e-12	332021	0	332021
rs10774624	Diastolic blood pressure	Neale B	European	-0.03682	0.002486	1.27e-49	317756	0	317756
rs10774624	Doctor diagnosed hayfever or allergic rhinitis	Neale B	European	0.009335	0.002069	6.45e-06	83529	18934	64595
rs10774624	Ever smoked	Neale B	European	-0.005687	0.001201	2.19e-06	336067	202585	133482
rs10774624	Hayfever, allergic rhinitis or eczema	Neale B	European	0.007761	0.001037	7.34e-14	336782	77891	258891
rs10774624	Height	Neale B	European	0.009308	0.001744	9.4e-08	336474	0	336474
rs10774624	Hip circumference	Neale B	European	0.01573	0.00243	9.49e-11	336601	0	336601
rs10774624	Illnesses of father: heart disease	Neale B	European	-0.007348	0.001226	2.05e-09	298237	97385	200852
rs10774624	Illnesses of father: none of the above, group 1	Neale B	European	0.006462	0.001273	3.86e-07	294791	109206	185585
rs10774624	Illnesses of mother: high blood pressure	Neale B	European	-0.005337	0.001173	5.33e-06	311681	94817	216864
rs10774624	Illnesses of mother: none of the above, group 1	Neale B	European	0.005732	0.001263	5.66e-06	311264	129391	181873
rs10774624	Illnesses of siblings: high blood pressure	Neale B	European	-0.006534	0.001119	5.27e-09	262361	54270	208091
rs10774624	Illnesses of siblings: none of the above, group 1	Neale B	European	0.008335	0.001311	2.08e-10	262734	178376	84358
rs10774624	Impedance of arm left	Neale B	European	-0.01452	0.001733	5.2e-17	331292	0	331292
rs10774624	Impedance of arm right	Neale B	European	-0.01353	0.001725	4.37e-15	331279	0	331279
rs10774624	Impedance of leg left	Neale B	European	-0.01035	0.002237	3.71e-06	331296	0	331296
rs10774624	Impedance of leg right	Neale B	European	-0.01191	0.00222	8.17e-08	331301	0	331301
rs10774624	Impedance of whole body	Neale B	European	-0.01401	0.001871	6.98e-14	331284	0	331284
rs10774624	Leg fat-free mass left	Neale B	European	0.01164	0.001616	5.82e-13	331258	0	331258
rs10774624	Leg fat-free mass right	Neale B	European	0.01221	0.001615	4.03e-14	331285	0	331285
rs10774624	Leg predicted mass left	Neale B	European	0.01145	0.001605	9.75e-13	331253	0	331253
rs10774624	Leg predicted mass right	Neale B	European	0.0121	0.001604	4.6e-14	331285	0	331285
rs10774624	Mean time to correctly identify matches	Neale B	European	-0.01401	0.002425	7.61e-09	335139	0	335139
rs10774624	Medication for cholesterol, blood pressure or diabetes: blood pressure medication	Neale B	European	-0.01236	0.001574	4.07e-15	154702	38548	116154
rs10774624	Medication for cholesterol, blood pressure or diabetes: none of the above	Neale B	European	0.01011	0.001717	3.88e-09	154702	103004	51698
rs10774624	Medication for pain relief, constipation, heartburn: aspirin	Neale B	European	-0.003993	0.0008531	2.87e-06	333581	46946	286635
rs10774624	Medication for pain relief, constipation, heartburn: omeprazole	Neale B	European	-0.002611	0.0005881	9.02e-06	333581	20058	313523
rs10774624	No blood clot, bronchitis, emphysema, asthma, rhinitis, eczema or allergy diagnosed by doctor	Neale B	European	-0.00702	0.001149	1.01e-09	336782	228530	108252
rs10774624	No treatment with medication for cholesterol, blood pressure, diabetes, or take exogenous hormones	Neale B	European	0.009482	0.001557	1.12e-09	180203	124239	55964
rs10774624	Number of self-reported non-cancer illnesses	Neale B	European	-0.01244	0.002027	8.33e-10	337159	0	337159
rs10774624	Number of treatments or medications taken	Neale B	European	-0.01347	0.001968	7.79e-12	337159	0	337159
rs10774624	Past tobacco smoking	Neale B	European	0.01919	0.003199	2e-09	310749	0	310749
rs10774624	Self-reported gout	Neale B	European	-0.001449	0.0002901	5.92e-07	337159	4807	332352
rs10774624	Self-reported heart attack or myocardial infarction	Neale B	European	-0.002071	0.0003665	1.6e-08	337159	7735	329424
rs10774624	Self-reported hypertension	Neale B	European	-0.0107	0.001076	2.86e-23	337159	87690	249469
rs10774624	Self-reported hypothyroidism or myxoedema	Neale B	European	-0.009307	0.0005238	1.35e-70	337159	16376	320783
rs10774624	Self-reported malabsorption or coeliac disease	Neale B	European	-0.0007438	0.0001612	3.95e-06	337159	1452	335707
rs10774624	Self-reported psoriasis	Neale B	European	-0.001177	0.0002623	7.17e-06	337159	3871	333288
rs10774624	Self-reported stroke	Neale B	European	-0.001279	0.0002823	5.86e-06	337159	4496	332663
rs10774624	Smoking status: previous	Neale B	European	-0.00687	0.001175	5e-09	336024	118419	217605
rs10774624	Systolic blood pressure	Neale B	European	-0.0207	0.002485	8.01e-17	317754	0	317754
rs10774624	Taking other prescription medications	Neale B	European	-0.008673	0.001229	1.72e-12	336330	158113	178217
rs10774624	Treatment with allopurinol	Neale B	European	-0.001337	0.0002593	2.54e-07	337159	3819	333340
rs10774624	Treatment with aspirin	Neale B	European	-0.003874	0.0008304	3.08e-06	337159	45012	292147
rs10774624	Treatment with atenolol	Neale B	European	-0.003483	0.0004767	2.77e-13	337159	13184	323975
rs10774624	Treatment with bendroflumethiazide	Neale B	European	-0.002609	0.0005689	4.53e-06	337159	19084	318075
rs10774624	Treatment with blood pressure medication	Neale B	European	-0.009411	0.001278	1.76e-13	180203	31488	148715
rs10774624	Treatment with levothyroxine sodium	Neale B	European	-0.007704	0.0004827	2.58e-57	337159	13717	323442
rs10774624	Treatment with ramipril	Neale B	European	-0.002396	0.0005183	3.77e-06	337159	15787	321372
rs10774624	Treatment with thyroxine product	Neale B	European	-0.001839	0.0002631	2.79e-12	337159	3917	333242
rs10774624	Trunk fat-free mass	Neale B	European	0.01466	0.001545	2.38e-21	331030	0	331030
rs10774624	Trunk predicted mass	Neale B	European	0.01466	0.00154	1.76e-21	330995	0	330995
rs10774624	Vascular or heart problems diagnosed by doctor: heart attack	Neale B	European	-0.002019	0.0003682	4.21e-08	336683	7790	328893
rs10774624	Vascular or heart problems diagnosed by doctor: high blood pressure	Neale B	European	-0.01104	0.001091	4.71e-24	336683	91033	245650
rs10774624	Vascular or heart problems diagnosed by doctor: none of the above	Neale B	European	0.01239	0.001121	2.13e-28	336683	236530	100153
rs10774624	Vascular or heart problems diagnosed by doctor: stroke	Neale B	European	-0.001434	0.0003036	2.31e-06	336683	5198	331485
rs10774624	Weight	Neale B	European	0.01336	0.002144	4.7e-10	336227	0	336227
rs10774624	Whole body fat-free mass	Neale B	European	0.014	0.001551	1.81e-19	331291	0	331291
rs10774624	Whole body water mass	Neale B	European	0.01411	0.001554	1.05e-19	331315	0	331315
rs10774624	Coronary artery disease	Nelson CP	Mixed	-0.05772	0.00911	2.4e-10	148715	10801	137914
rs10774624	Rheumatoid arthritis	Okada Y	European	-0.08338	0.01664	2.4e-07	58284	14361	43923
rs10774624	Rheumatoid arthritis	Okada Y	Mixed	-0.08338	0.01664	2.3e-07	80799	19234	61565
rs10774624	Coronary artery disease	van der Harst P	Mixed	-0.06449	0.007181	2.7e-19	296525	34541	261984
rs10774624	Coronary artery disease	van der Harst P	Mixed	-0.0643	0.006	1.73e-26	547261	122733	424528
rs1907702	Granulocyte count	Astle W	European	-0.0205	0.004341	2.33e-06	173480	0	173480
rs1907702	High light scatter percentage of red cells	Astle W	European	0.02055	0.004336	2.15e-06	173480	0	173480
rs1907702	Mean corpuscular hemoglobin	Astle W	European	0.02898	0.004281	1.3e-11	173480	0	173480
rs1907702	Mean corpuscular volume	Astle W	European	0.02597	0.004269	1.17e-09	173480	0	173480
rs1907702	Myeloid white cell count	Astle W	European	-0.02087	0.004353	1.63e-06	173480	0	173480
rs1907702	Neutrophil count	Astle W	European	-0.02144	0.004331	7.44e-07	173480	0	173480
rs1907702	Red blood cell count	Astle W	European	-0.02393	0.004302	2.67e-08	173480	0	173480
rs1907702	Sum basophil neutrophil counts	Astle W	European	-0.02161	0.004338	6.31e-07	173480	0	173480
rs1907702	Sum neutrophil eosinophil counts	Astle W	European	-0.02036	0.004335	2.65e-06	173480	0	173480
rs1907702	White blood cell count	Astle W	European	-0.0198	0.004334	4.94e-06	173480	0	173480
rs1907702	Malignant neoplasm of testis	Neale B	European	0.0003757	6.76e-05	2.72e-08	337199	177	337022
rs1907702	Self-reported testicular cancer	Neale B	European	0.001137	0.0001257	1.47e-19	337159	614	336545
rs76666449	Morning or evening person	Neale B	European	0.01946	0.003936	7.7e-07	301143	0	301143
rs28577594	Lymphocyte count	Astle W	European	-0.02904	0.004038	6.41e-13	173480	0	173480
rs28577594	Lymphocyte percentage of white cells	Astle W	European	-0.02555	0.003996	1.63e-10	173480	0	173480
rs28577594	Neutrophil percentage of white cells	Astle W	European	0.01929	0.004003	1.44e-06	173480	0	173480
rs28577594	Platelet count	Astle W	European	0.01842	0.004089	6.62e-06	173480	0	173480
rs28577594	Lymphocyte counts	Astle W	European	0.02904	0.004033	6e-13	-	-	-
rs28577594	Arm fat-free mass left	Neale B	European	-0.009028	0.001733	1.9e-07	331159	0	331159
rs28577594	Arm fat-free mass right	Neale B	European	-0.009158	0.001699	7.01e-08	331221	0	331221
rs28577594	Arm predicted mass left	Neale B	European	-0.008906	0.001727	2.5e-07	331146	0	331146
rs28577594	Arm predicted mass right	Neale B	European	-0.008824	0.001693	1.86e-07	331216	0	331216
rs28577594	Basal metabolic rate	Neale B	European	-0.01056	0.001808	5.24e-09	331307	0	331307
rs28577594	Comparative height size at age 10	Neale B	European	-0.0143	0.001861	1.53e-14	332021	0	332021
rs28577594	Diastolic blood pressure	Neale B	European	0.01496	0.002762	6.12e-08	317756	0	317756
rs28577594	Fluid intelligence score	Neale B	European	-0.04498	0.0101	8.51e-06	108818	0	108818
rs28577594	Height	Neale B	European	-0.01776	0.001937	4.72e-20	336474	0	336474
rs28577594	Leg fat-free mass left	Neale B	European	-0.01034	0.001795	8.43e-09	331258	0	331258
rs28577594	Leg fat-free mass right	Neale B	European	-0.01063	0.001795	3.11e-09	331285	0	331285
rs28577594	Leg predicted mass left	Neale B	European	-0.0102	0.001783	1.08e-08	331253	0	331253
rs28577594	Leg predicted mass right	Neale B	European	-0.01064	0.001783	2.44e-09	331285	0	331285
rs28577594	Nap during day	Neale B	European	-0.007441	0.001616	4.13e-06	337074	0	337074
rs28577594	No blood clot, bronchitis, emphysema, asthma, rhinitis, eczema or allergy diagnosed by doctor	Neale B	European	-0.006086	0.001277	1.88e-06	336782	228530	108252
rs28577594	Qualifications: A levels or as levels or equivalent	Neale B	European	-0.007301	0.001225	2.52e-09	334070	91710	242360
rs28577594	Qualifications: O levels or GCSEs or equivalent	Neale B	European	-0.006781	0.001367	7.07e-07	334070	159730	174340
rs28577594	Qualifications: college or university degree	Neale B	European	-0.006901	0.001278	6.65e-08	334070	106305	227765
rs28577594	Qualifications: none	Neale B	European	0.005628	0.001036	5.55e-08	334070	57567	276503
rs28577594	Sitting height	Neale B	European	-0.02489	0.002107	3.42e-32	336172	0	336172
rs28577594	Time spent watching television	Neale B	European	0.01181	0.002098	1.79e-08	319740	0	319740
rs28577594	Trunk fat-free mass	Neale B	European	-0.01114	0.001717	8.68e-11	331030	0	331030
rs28577594	Trunk predicted mass	Neale B	European	-0.01119	0.001712	6.17e-11	330995	0	330995
rs28577594	Whole body fat-free mass	Neale B	European	-0.01082	0.001724	3.45e-10	331291	0	331291
rs28577594	Whole body water mass	Neale B	European	-0.01095	0.001727	2.31e-10	331315	0	331315
rs28577594	Schizophrenia	PGC	Mixed	-0.072	0.012	1.9e-09	82315	35476	46839
rs28577594	Years of educational attainment	SSGAC	European	-0.016	0.003	2.27e-08	328917	0	328917
rs1332941	Body mass index in males less than or equal to 50 years of age	GIANT	European	0.048	0.011	8.5e-06	38375	0	38375
rs670180	Mean corpuscular hemoglobin	Astle W	European	-0.01665	0.003609	3.95e-06	173480	0	173480
rs670180	Mean corpuscular volume	Astle W	European	-0.01678	0.003599	3.12e-06	173480	0	173480
rs670180	Platelet count	Astle W	European	0.02819	0.003716	3.29e-14	173480	0	173480
rs670180	Plateletcrit	Astle W	European	0.03792	0.003727	2.54e-24	173480	0	173480
rs670180	Plateletcrit	Astle W	European	0.03792	0.003733	3e-24	-	-	-
rs9600019	Hayfever, allergic rhinitis or eczema	Neale B	European	0.005193	0.001087	1.78e-06	336782	77891	258891
rs73581419	Arm fat-free mass left	Neale B	European	0.01182	0.002473	1.77e-06	331159	0	331159
rs73581419	Arm fat-free mass right	Neale B	European	0.01194	0.002424	8.37e-07	331221	0	331221
rs73581419	Arm predicted mass left	Neale B	European	0.01183	0.002464	1.57e-06	331146	0	331146
rs73581419	Arm predicted mass right	Neale B	European	0.01286	0.002415	1.02e-07	331216	0	331216
rs73581419	Basal metabolic rate	Neale B	European	0.01241	0.002579	1.49e-06	331307	0	331307
rs73581419	Height	Neale B	European	0.01667	0.002763	1.61e-09	336474	0	336474
rs73581419	Leg fat mass left	Neale B	European	0.01379	0.003075	7.29e-06	331275	0	331275
rs73581419	Leg fat mass right	Neale B	European	0.01412	0.00311	5.65e-06	331293	0	331293
rs73581419	Sitting height	Neale B	European	0.01334	0.003006	9.14e-06	336172	0	336172
rs73581419	Trunk fat mass	Neale B	European	0.01833	0.003917	2.88e-06	331093	0	331093
rs73581419	Trunk fat-free mass	Neale B	European	0.01098	0.002451	7.43e-06	331030	0	331030
rs73581419	Trunk predicted mass	Neale B	European	0.01114	0.002443	5.08e-06	330995	0	330995
rs73581419	Weight	Neale B	European	0.01795	0.003398	1.27e-07	336227	0	336227
rs73581419	Whole body fat mass	Neale B	European	0.01744	0.003796	4.33e-06	330762	0	330762
rs113525195	High light scatter percentage of red cells	Astle W	European	-0.04259	0.004015	2.73e-26	173480	0	173480
rs113525195	High light scatter reticulocyte count	Astle W	European	-0.0402	0.004015	1.33e-23	173480	0	173480
rs113525195	Immature fraction of reticulocytes	Astle W	European	-0.01761	0.003975	9.45e-06	173480	0	173480
rs113525195	Mean corpuscular hemoglobin	Astle W	European	-0.03166	0.003963	1.36e-15	173480	0	173480
rs113525195	Mean corpuscular volume	Astle W	European	-0.0309	0.003953	5.41e-15	173480	0	173480
rs113525195	Red cell distribution width	Astle W	European	0.08101	0.003962	6.3e-93	173480	0	173480
rs113525195	Reticulocyte count	Astle W	European	-0.04846	0.004021	1.92e-33	173480	0	173480
rs113525195	Reticulocyte fraction of red cells	Astle W	European	-0.0521	0.004019	2e-38	173480	0	173480
rs113525195	High light scatter reticulocyte count	Astle W	European	0.0402	0.004004	1e-23	-	-	-
rs113525195	High light scatter reticulocyte percentage of red cells	Astle W	European	0.04259	0.004018	3e-26	-	-	-
rs113525195	Mean corpuscular hemoglobin	Astle W	European	0.03166	0.003944	1e-15	-	-	-

## Sheet: Table S2
Table S2. Phenoscanner results for associations of the sarcoidosis instruments with any trait.
SNP	Trait	Study	Ancestry	Beta	SE	P-value	N	n_cases	n_controls
rs11690163	Allergic disease	Ferreira M	European	0.0278	0.0061	5.154e-06	360838	180129	180709
rs7566220	Arm fat-free mass left	Neale B	European	-0.008689	0.001656	1.534e-07	331159	0	331159
rs9277418	Arm fat-free mass right	Neale B	European	-0.01002	0.001623	6.482e-10	331221	0	331221
rs6918317	Arm predicted mass left	Neale B	European	-0.009223	0.001649	2.253e-08	331146	0	331146
rs1079242	Arm predicted mass right	Neale B	European	-0.009302	0.001617	8.773e-09	331216	0	331216
rs479777	Hayfever, allergic rhinitis or eczema	Neale B	European	0.007195	0.001101	6.272e-11	336782	77891	258891
rs11690163	Impedance of arm left	Neale B	European	0.01765	0.001839	8.135e-22	331292	0	331292
rs7566220	Impedance of arm right	Neale B	European	0.01775	0.001831	3.195e-22	331279	0	331279
rs9277418	Impedance of leg left	Neale B	European	0.01078	0.002374	5.647e-06	331296	0	331296
rs6918317	Impedance of leg right	Neale B	European	0.01166	0.002356	7.449e-07	331301	0	331301
rs1079242	Impedance of whole body	Neale B	European	0.01592	0.001986	1.085e-15	331284	0	331284
rs479777	No blood clot, bronchitis, emphysema, asthma, rhinitis, eczema or allergy diagnosed by doctor	Neale B	European	-0.006837	0.00122	2.072e-08	336782	228530	108252
rs11690163	Trunk fat percentage	Neale B	European	0.01104	0.002393	3.982e-06	331113	0	331113
rs7566220	Trunk fat-free mass	Neale B	European	-0.008786	0.00164	8.502e-08	331030	0	331030
rs9277418	Trunk predicted mass	Neale B	European	-0.008832	0.001635	6.6e-08	330995	0	330995
rs6918317	Whole body fat-free mass	Neale B	European	-0.008162	0.001647	7.182e-07	331291	0	331291
rs1079242	Whole body water mass	Neale B	European	-0.008082	0.001649	9.567e-07	331315	0	331315
rs479777	Schizophrenia	PGC	Mixed	0.0604	0.0113	7.976e-08	82315	35476	46839
rs11690163	Impedance of arm right	Neale B	European	0.008444	0.00187	6.344e-06	331279	0	331279
rs7566220	Self-reported high cholesterol	Neale B	European	0.004126	0.0008719	2.226e-06	337159	41296	295863
rs9277418	Intestinal malabsorption	Neale B	European	-0.001253	0.000114	4.132e-28	337199	624	336575
rs6918317	Self-reported hypothyroidism or myxoedema	Neale B	European	0.007522	0.0005645	1.69e-40	337159	16376	320783
rs1079242	Self-reported malabsorption or coeliac disease	Neale B	European	-0.003135	0.0001736	7.261e-73	337159	1452	335707
rs479777	Self-reported wegners granulmatosis	Neale B	European	0.0002065	3.876e-05	1e-07	337159	72	337087
rs11690163	Treatment with levothyroxine sodium	Neale B	European	0.005908	0.0005202	6.952e-30	337159	13717	323442
rs7566220	Treatment with thyroxine product	Neale B	European	0.001544	0.0002835	5.18e-08	337159	3917	333242
rs9277418	Basophil count	Astle W	European	0.02436	0.003506	3.69e-12	173480	0	173480
rs6918317	Eosinophil count	Astle W	European	0.04806	0.003573	3.16e-41	173480	0	173480
rs1079242	Eosinophil percentage of granulocytes	Astle W	European	0.02535	0.003586	1.564e-12	173480	0	173480
rs479777	Eosinophil percentage of white cells	Astle W	European	0.02808	0.00357	3.657e-15	173480	0	173480
rs11690163	Granulocyte count	Astle W	European	0.05113	0.003598	7.747e-46	173480	0	173480
rs7566220	Hematocrit	Astle W	European	0.01714	0.003538	1.278e-06	173480	0	173480
rs9277418	Hemoglobin concentration	Astle W	European	0.01769	0.003554	6.396e-07	173480	0	173480
rs6918317	High light scatter percentage of red cells	Astle W	European	0.02721	0.003592	3.589e-14	173480	0	173480
rs1079242	High light scatter reticulocyte count	Astle W	European	0.03	0.003592	6.742e-17	173480	0	173480
rs479777	Lymphocyte count	Astle W	European	0.04949	0.003607	7.683e-43	173480	0	173480
rs11690163	Monocyte count	Astle W	European	0.03239	0.003579	1.432e-19	173480	0	173480
rs7566220	Myeloid white cell count	Astle W	European	0.0525	0.003606	5.341e-48	173480	0	173480
rs9277418	Neutrophil count	Astle W	European	0.04676	0.003589	8.4e-39	173480	0	173480
rs6918317	Neutrophil percentage of granulocytes	Astle W	European	-0.02338	0.003586	6.982e-11	173480	0	173480
rs1079242	Red blood cell count	Astle W	European	0.01825	0.003559	2.916e-07	173480	0	173480
rs479777	Reticulocyte count	Astle W	European	0.03852	0.003599	9.81e-27	173480	0	173480
rs11690163	Reticulocyte fraction of red cells	Astle W	European	0.03504	0.003597	1.965e-22	173480	0	173480
rs7566220	Sum basophil neutrophil counts	Astle W	European	0.04724	0.003595	1.893e-39	173480	0	173480
rs9277418	Sum eosinophil basophil counts	Astle W	European	0.04928	0.003577	3.654e-43	173480	0	173480
rs6918317	Sum neutrophil eosinophil counts	Astle W	European	0.05059	0.003592	4.736e-45	173480	0	173480
rs1079242	White blood cell count	Astle W	European	0.06281	0.003592	1.766e-68	173480	0	173480
rs479777	Height	GIANT	European	-0.015	0.0031	7.8e-07	244575	0	244575
rs11690163	Waist hip ratio adjusted for smoking	GIANT	European	0.0225	0.0044	4.137e-07	117315	0	117315
rs7566220	Waist hip ratio adjusted for smoking	GIANT	Mixed	0.0222	0.0044	3.958e-07	119094	0	119094
rs9277418	Waist hip ratio adjusted for BMI	GIANT	Mixed	0.023	0.0044	1e-07	138679	0	138679
rs6918317	Weight	GIANT	European	-0.02103	0.004595	4.71e-06	125912	0	125912
rs1079242	Total cholesterol	GLGC	European	0.0343	0.0052	1.798e-09	94595	0	94595
rs479777	Total cholesterol	GLGC	Mixed	0.0325	0.0052	1.961e-09	100184	0	100184
rs11690163	Rheumatoid arthritis	Stahl E	European	NA	NA	9.039e-188	25708	-	-
rs7566220	Sarcoidosis	Adrianto	Mixed	NA	NA	2.206e-08	1906	-	-
rs9277418	Total cholesterol	GLGC	Mixed	NA	NA	1.961e-09	100184	-	-
rs6918317	Ulcerative colitis	IBDGC	European	-0.1517	0.0263	8.043e-09	27432	6968	20464
rs1079242	Primary sclerosing cholangitis	Ji S	European	-0.5312	0.03	3.035e-75	14890	2871	12019
rs479777	Arm fat-free mass left	Neale B	European	-0.0115	0.001549	1.121e-13	331159	0	331159
rs11690163	Arm fat-free mass right	Neale B	European	-0.01139	0.001518	6.422e-14	331221	0	331221
rs7566220	Arm predicted mass left	Neale B	European	-0.01115	0.001543	5.045e-13	331146	0	331146
rs9277418	Arm predicted mass right	Neale B	European	-0.011	0.001513	3.503e-13	331216	0	331216
rs6918317	Basal metabolic rate	Neale B	European	-0.01303	0.001616	7.454e-16	331307	0	331307
rs1079242	Comparative height size at age 10	Neale B	European	-0.007637	0.001663	4.408e-06	332021	0	332021
rs479777	Diastolic blood pressure	Neale B	European	0.01375	0.002469	2.535e-08	317756	0	317756
rs11690163	Doctor diagnosed sarcoidosis	Neale B	European	-0.002506	0.0003162	2.305e-15	83529	349	83180
rs7566220	Drive faster than motorway speed limit	Neale B	European	-0.009282	0.002041	5.444e-06	306030	0	306030
rs9277418	Follicular non-hodgkins lymphoma	Neale B	European	0.0002871	5.952e-05	1.412e-06	337199	200	336999
rs6918317	Forced vital capacity	Neale B	European	-0.01203	0.001978	1.205e-09	307638	0	307638
rs1079242	Forced vital capacity, best measure	Neale B	European	-0.01102	0.00217	3.831e-07	255492	0	255492
rs479777	Hand grip strength left	Neale B	European	-0.00852	0.001757	1.24e-06	335821	0	335821
rs11690163	Hand grip strength right	Neale B	European	-0.009762	0.00176	2.926e-08	335842	0	335842
rs7566220	Height	Neale B	European	-0.01825	0.001731	5.464e-26	336474	0	336474
rs9277418	Hip circumference	Neale B	European	-0.01197	0.002413	7.064e-07	336601	0	336601
rs6918317	Impedance of leg left	Neale B	European	0.01158	0.002222	1.862e-07	331296	0	331296
rs1079242	Impedance of leg right	Neale B	European	0.01114	0.002205	4.361e-07	331301	0	331301
rs479777	Impedance of whole body	Neale B	European	0.008259	0.001858	8.787e-06	331284	0	331284
rs11690163	Intestinal malabsorption	Neale B	European	-0.001461	0.000105	5.42e-44	337199	624	336575
rs7566220	Leg fat-free mass left	Neale B	European	-0.01229	0.001604	1.843e-14	331258	0	331258
rs9277418	Leg fat-free mass right	Neale B	European	-0.0129	0.001604	8.966e-16	331285	0	331285
rs6918317	Leg predicted mass left	Neale B	European	-0.01231	0.001594	1.1e-14	331253	0	331253
rs1079242	Leg predicted mass right	Neale B	European	-0.01289	0.001593	5.874e-16	331285	0	331285
rs479777	Malignant neoplasm of anus and anal canal	Neale B	European	0.0001901	3.926e-05	1.295e-06	337199	87	337112
rs11690163	Medication for pain relief, constipation, heartburn: none of the above	Neale B	European	-0.006352	0.00122	1.918e-07	333581	184936	148645
rs7566220	Mouth or teeth dental problems: mouth ulcers	Neale B	European	0.006725	0.0007414	1.196e-19	336138	34398	301740
rs9277418	Multiple sclerosis	Neale B	European	-0.000507	9.023e-05	1.92e-08	337199	460	336739
rs6918317	No treatment with medication for cholesterol, blood pressure, diabetes, or take exogenous hormones	Neale B	European	-0.00737	0.001547	1.912e-06	180203	124239	55964
rs1079242	Number of self-reported non-cancer illnesses	Neale B	European	0.009265	0.002013	4.165e-06	337159	0	337159
rs479777	Number of treatments or medications taken	Neale B	European	0.01184	0.001954	1.361e-09	337159	0	337159
rs11690163	Other rheumatoid arthritis	Neale B	European	0.001347	0.0001305	5.465e-25	337199	964	336235
rs7566220	Overall health rating	Neale B	European	0.009636	0.001769	5.158e-08	336020	0	336020
rs9277418	Psoriasis	Neale B	European	0.0003508	7.782e-05	6.531e-06	337199	342	336857
rs6918317	Self-reported adrenocortical insufficiency or addisons disease	Neale B	European	-0.000276	4.999e-05	3.36e-08	337159	141	337018
rs1079242	Self-reported ankylosing spondylitis	Neale B	European	0.0008504	0.0001308	7.936e-11	337159	968	336191
rs479777	Self-reported high cholesterol	Neale B	European	0.003701	0.0007986	3.591e-06	337159	41296	295863
rs11690163	Self-reported hyperthyroidism or thyrotoxicosis	Neale B	European	-0.002658	0.0002114	2.966e-36	337159	2547	334612
rs7566220	Self-reported malabsorption or coeliac disease	Neale B	European	-0.003457	0.00016	1.671e-103	337159	1452	335707
rs9277418	Self-reported multiple sclerosis	Neale B	European	-0.001597	0.0001472	2.054e-27	337159	1228	335931
rs6918317	Self-reported psoriasis	Neale B	European	0.003482	0.0002604	8.829e-41	337159	3871	333288
rs1079242	Self-reported rheumatoid arthritis	Neale B	European	0.003011	0.0002556	4.836e-32	337159	3730	333429
rs479777	Self-reported sarcoidosis	Neale B	European	-0.001095	0.0001072	1.781e-24	337159	650	336509
rs11690163	Self-reported sjogrens syndrome or sicca syndrome	Neale B	European	-0.0003346	7.3e-05	4.589e-06	337159	301	336858
rs7566220	Self-reported systemic lupus erythematosis or sle	Neale B	European	-0.0004291	8.049e-05	9.768e-08	337159	366	336793
rs9277418	Seropositive rheumatoid arthritis	Neale B	European	0.0003938	5.967e-05	4.141e-11	337199	201	336998
rs6918317	Sitting height	Neale B	European	-0.02159	0.001883	2.039e-30	336172	0	336172
rs1079242	Taking other prescription medications	Neale B	European	0.006521	0.00122	9.152e-08	336330	158113	178217
rs479777	Treatment with carbimazole	Neale B	European	-0.0003823	6.979e-05	4.305e-08	337159	275	336884
rs11690163	Treatment with fludrocortisone	Neale B	European	-0.0002426	5.122e-05	2.179e-06	337159	148	337011
rs7566220	Treatment with folic acid product	Neale B	European	0.00182	0.000221	1.811e-16	337159	2779	334380
rs9277418	Treatment with leflunomide	Neale B	European	0.0002344	5.087e-05	4.049e-06	337159	146	337013
rs6918317	Treatment with methotrexate	Neale B	European	0.002073	0.000177	1.158e-31	337159	1778	335381
rs1079242	Treatment with salazopyrin 500mg tablet	Neale B	European	0.000282	6.187e-05	5.174e-06	337159	216	336943
rs479777	Treatment with simvastatin	Neale B	European	0.003839	0.0007726	6.738e-07	337159	38492	298667
rs11690163	Treatment with sulfasalazine	Neale B	European	0.000741	0.0001071	4.531e-12	337159	648	336511
rs7566220	Trunk fat-free mass	Neale B	European	-0.0139	0.001535	1.304e-19	331030	0	331030
rs9277418	Trunk predicted mass	Neale B	European	-0.01382	0.00153	1.639e-19	330995	0	330995
rs6918317	Vitamin and mineral supplements: folic acid or folate	Neale B	European	0.001759	0.0003469	3.981e-07	335591	6876	328715
rs1079242	Weight	Neale B	European	-0.01165	0.002129	4.474e-08	336227	0	336227
rs479777	Wheeze or whistling in the chest in last year	Neale B	European	0.006133	0.000998	8.024e-10	331257	68531	262726
rs11690163	Whole body fat-free mass	Neale B	European	-0.01347	0.001541	2.236e-18	331291	0	331291
rs7566220	Whole body water mass	Neale B	European	-0.01354	0.001543	1.703e-18	331315	0	331315
rs9277418	Rheumatoid arthritis	Okada Y	European	0.7134	0.02084	1e-250	58284	14361	43923
rs6918317	Rheumatoid arthritis	Okada Y	Mixed	0.5447	0.01308	1e-250	80799	19234	61565
rs1079242	IgG digalactosylation	Shen X	European	NA	NA	9.846e-07	1960	0	1960
rs479777	IgG fucosylation	Shen X	European	NA	NA	8.04e-07	1960	0	1960
rs11690163	IgG galactosylation	Shen X	European	NA	NA	1.176e-07	1960	0	1960
rs7566220	IgG monosialylation	Shen X	European	NA	NA	4.955e-06	1960	0	1960
rs9277418	IgG N-glycosylation	Shen X	European	NA	NA	4.92e-07	1960	0	1960
rs6918317	IgG sialylation	Shen X	European	NA	NA	9.516e-06	1960	0	1960
rs1079242	Rheumatoid arthritis	Stahl E	European	0.7134	0.02084	9.039e-188	25695	5537	20158
rs479777	Self-reported sarcoidosis	Neale B	European	0.000491	0.0001073	4.718e-06	337159	650	336509
rs11690163	Eosinophil count	Astle W	European	0.01764	0.003761	2.73e-06	173480	0	173480
rs7566220	Eosinophil percentage of granulocytes	Astle W	European	0.01814	0.003774	1.53e-06	173480	0	173480
rs9277418	Eosinophil percentage of white cells	Astle W	European	0.02038	0.003757	5.805e-08	173480	0	173480
rs6918317	Neutrophil percentage of granulocytes	Astle W	European	-0.01742	0.003774	3.926e-06	173480	0	173480
rs1079242	Sarcoidosis	Fischer A	European	NA	NA	3.18e-08	2139	-	-
rs479777	Primary sclerosing cholangitis	Ji S	European	-0.1655	0.032	1.201e-07	14890	2871	12019
rs11690163	Sarcoidosis	Fischer A	European	NA	NA	3e-18	-	-	-
rs7566220	Fed-up feelings	Neale B	European	-0.006009	0.001273	2.357e-06	330549	134124	196425
rs9277418	Self-reported hypothyroidism or myxoedema	Neale B	European	-0.002627	0.0005473	1.595e-06	337159	16376	320783
rs6918317	Self-reported osteoporosis	Neale B	European	-0.001414	0.0003177	8.562e-06	337159	5266	331893
rs1079242	Treatment with levothyroxine sodium	Neale B	European	-0.002412	0.0005044	1.736e-06	337159	13717	323442
rs479777	Rheumatoid arthritis	Okada Y	Mixed	-0.06766	0.01431	4.2e-06	80799	19234	61565

## Sheet: Table S3
Table S3. Discarded SNPs in MR analysis.
SNPs
TL on Sarcoidosis	Related confounding factors or other reasons for being dropped
rs202034370	Missing in the outcome
rs376641875	Missing in the outcome
rs11426156	Missing in the outcome
rs35500378	Missing in the outcome
rs141214782	Missing in the outcome
rs1611236	Missing in the outcome
rs142730696	Missing in the outcome
rs201558190	Missing in the outcome
rs2538745	Missing in the outcome
rs34896435	Missing in the outcome
rs79977579	Missing in the outcome
rs34550383	Missing in the outcome
rs11412296	Missing in the outcome
rs80116508	Missing in the outcome
rs9940099	Missing in the outcome
rs131797	Missing in the outcome
rs2276182	Palindromic structure of intermediate allele frequencies
rs2306646	Palindromic structure of intermediate allele frequencies
rs56178008	Palindromic structure of intermediate allele frequencies
rs670180	Palindromic structure of intermediate allele frequencies
Sarcoidosis on TL
rs3767952	Missing in the outcome
rs4498805	Missing in the outcome
rs932002	Missing in the outcome
rs66731853	Missing in the outcome
rs11584821	Missing in the outcome
rs6659669	Missing in the outcome
rs2977608	Missing in the outcome
rs6669563	Missing in the outcome
rs145114957	Missing in the outcome
rs41269079	Missing in the outcome
rs139795227	Missing in the outcome
rs11579626	Missing in the outcome
rs6587577	Missing in the outcome
rs6751209	Missing in the outcome
rs188918174	Missing in the outcome
rs202034370	Missing in the outcome
rs56178008	Missing in the outcome
rs376641875	Missing in the outcome
rs17803849	Missing in the outcome
rs2555104	Missing in the outcome
rs77732866	Missing in the outcome
rs2230590	Missing in the outcome
rs78491606	Missing in the outcome
rs9878436	Missing in the outcome
rs35446936	Missing in the outcome
rs112394943	Missing in the outcome
rs13062095	Missing in the outcome
rs4616688	Missing in the outcome
rs6790988	Missing in the outcome
rs869785	Missing in the outcome
rs6776756	Missing in the outcome
rs11426156	Missing in the outcome
rs35500378	Missing in the outcome
rs10805346	Missing in the outcome
rs6536702	Missing in the outcome
rs871134	Missing in the outcome
rs4695407	Missing in the outcome
rs2282764	Missing in the outcome
rs7705526	Missing in the outcome
rs73730598	Missing in the outcome
rs61748181	Missing in the outcome
rs6881568	Missing in the outcome
rs55747751	Missing in the outcome
rs185174247	Missing in the outcome
rs141214782	Missing in the outcome
rs28363070	Missing in the outcome
rs1611236	Missing in the outcome
rs142730696	Missing in the outcome
rs7772289	Missing in the outcome
rs2763979	Missing in the outcome
rs80324517	Missing in the outcome
rs201558190	Missing in the outcome
rs9398196	Missing in the outcome
rs61405042	Missing in the outcome
rs2538745	Missing in the outcome
rs117407747	Missing in the outcome
rs1985369	Missing in the outcome
rs13230646	Missing in the outcome
rs11769630	Missing in the outcome
rs2056726	Missing in the outcome
rs7790856	Missing in the outcome
rs4731541	Missing in the outcome
rs117630647	Missing in the outcome
rs2306646	Missing in the outcome
rs762679	Missing in the outcome
rs11991877	Missing in the outcome
rs10112752	Missing in the outcome
rs1023767	Missing in the outcome
rs34896435	Missing in the outcome
rs11557154	Missing in the outcome
rs4743037	Missing in the outcome
rs117034449	Missing in the outcome
rs7099229	Missing in the outcome
rs12412214	Missing in the outcome
rs6584579	Missing in the outcome
rs9419958	Missing in the outcome
rs77231040	Missing in the outcome
rs10905255	Missing in the outcome
rs939916	Missing in the outcome
rs10840270	Missing in the outcome
rs2293579	Missing in the outcome
rs10768683	Missing in the outcome
rs11212631	Missing in the outcome
rs6590343	Missing in the outcome
rs611646	Missing in the outcome
rs12369950	Missing in the outcome
rs79977579	Missing in the outcome
rs10773176	Missing in the outcome
rs10845387	Missing in the outcome
rs17445108	Missing in the outcome
rs10774624	Missing in the outcome
rs1907702	Missing in the outcome
rs76666449	Missing in the outcome
rs28577594	Missing in the outcome
rs1332941	Missing in the outcome
rs670180	Missing in the outcome
rs9600019	Missing in the outcome
rs73581419	Missing in the outcome
rs113525195	Missing in the outcome
rs45604339	Missing in the outcome
rs137901416	Missing in the outcome
rs1957937	Missing in the outcome
rs3093888	Missing in the outcome
rs34550383	Missing in the outcome
rs17677991	Missing in the outcome
rs5742915	Missing in the outcome
rs7164950	Missing in the outcome
rs11412296	Missing in the outcome
rs80116508	Missing in the outcome
rs76219171	Missing in the outcome
rs2967355	Missing in the outcome
rs12925933	Missing in the outcome
rs111950327	Missing in the outcome
rs450962	Missing in the outcome
rs3785074	Missing in the outcome
rs76065543	Missing in the outcome
rs12932179	Missing in the outcome
rs182059586	Missing in the outcome
rs11117354	Missing in the outcome
rs9940099	Missing in the outcome
rs56061761	Missing in the outcome
rs4724	Missing in the outcome
rs12451892	Missing in the outcome
rs7209057	Missing in the outcome
rs59409453	Missing in the outcome
rs111527438	Missing in the outcome
rs7221585	Missing in the outcome
rs75664430	Missing in the outcome
rs56799554	Missing in the outcome
rs144204502	Missing in the outcome
rs150150565	Missing in the outcome
rs116863223	Missing in the outcome
rs16978028	Missing in the outcome
rs2276182	Missing in the outcome
rs9955360	Missing in the outcome
rs3891167	Missing in the outcome
rs139669835	Missing in the outcome
rs11085072	Missing in the outcome
rs4530278	Missing in the outcome
rs8105767	Missing in the outcome
rs429358	Missing in the outcome
rs8102497	Missing in the outcome
rs11699829	Missing in the outcome
rs142426306	Missing in the outcome
rs1291143	Missing in the outcome
rs6054257	Missing in the outcome
rs35640778	Missing in the outcome
rs143190905	Missing in the outcome
rs41304832	Missing in the outcome
rs117512405	Missing in the outcome
rs28502153	Missing in the outcome
rs6007020	Missing in the outcome
rs131797	Missing in the outcome
rs1003322	Missing in the outcome

## Sheet: Table S4
Table S4. Instrumental variable information of telomere length and Sarcoidosis in MR analysis.
TL on Sarcoidosis
SNP	effect_allele.exposure	other_allele.exposure	effect_allele.outcome	other_allele.outcome	beta.exposure	beta.outcome	eaf.exposure	eaf.outcome	remove	palindromic	ambiguous	id.outcome	chr	pos	se.outcome	samplesize.outcome	pval.outcome	outcome	originalname.outcome	outcome.deprecated	mr_keep.outcome	data_source.outcome	proxy.outcome	target_snp.outcome	proxy_snp.outcome	target_a1.outcome	target_a2.outcome	proxy_a1.outcome	proxy_a2.outcome	chr.exposure	pos.exposure	se.exposure	pval.exposure	samplesize.exposure	id.exposure	exposure	mr_keep.exposure	pval_origin.exposure	data_source.exposure	action	SNP_index	mr_keep
rs1003322	A	C	A	C	0.0141734	0.0512	0.213742	0.146	FALSE	FALSE	FALSE	finn-b-D3_SARCOIDOSIS	22	51072289	0.046	NA	0.2657	Sarcoidosis || id:finn-b-D3_SARCOIDOSIS	Sarcoidosis	Sarcoidosis || ||	TRUE	igd	NA	NA	NA	NA	NA	NA	NA	22	51072289	0.00247546	1e-08	472174	ieu-b-4879	telomere length || id:ieu-b-4879	TRUE	reported	igd	2	1	TRUE
rs10112752	A	G	A	G	-0.0287522	0.0029	0.430369	0.4518	FALSE	FALSE	FALSE	finn-b-D3_SARCOIDOSIS	8	73958718	0.0325	NA	0.9289	Sarcoidosis || id:finn-b-D3_SARCOIDOSIS	Sarcoidosis	Sarcoidosis || ||	TRUE	igd	NA	NA	NA	NA	NA	NA	NA	8	73958718	0.00202518	9.49948e-46	472174	ieu-b-4879	telomere length || id:ieu-b-4879	TRUE	reported	igd	2	1	TRUE
rs1023767	A	G	A	G	-0.0183732	-0.0139	0.237595	0.3724	FALSE	FALSE	FALSE	finn-b-D3_SARCOIDOSIS	8	95530969	0.0333	NA	0.6757	Sarcoidosis || id:finn-b-D3_SARCOIDOSIS	Sarcoidosis	Sarcoidosis || ||	TRUE	igd	NA	NA	NA	NA	NA	NA	NA	8	95530969	0.00234772	5.00035e-15	472174	ieu-b-4879	telomere length || id:ieu-b-4879	TRUE	reported	igd	2	1	TRUE
rs10768683	G	C	G	C	0.0469922	0.0568	0.841033	0.7945	FALSE	TRUE	FALSE	finn-b-D3_SARCOIDOSIS	11	5247791	0.0403	NA	0.1581	Sarcoidosis || id:finn-b-D3_SARCOIDOSIS	Sarcoidosis	Sarcoidosis || ||	TRUE	igd	NA	NA	NA	NA	NA	NA	NA	11	5247791	0.00277015	1.50003e-64	472174	ieu-b-4879	telomere length || id:ieu-b-4879	TRUE	reported	igd	2	1	TRUE
rs10773176	G	A	G	A	-0.0172009	-0.047	0.741214	0.8088	FALSE	FALSE	FALSE	finn-b-D3_SARCOIDOSIS	12	122944713	0.0411	NA	0.2529	Sarcoidosis || id:finn-b-D3_SARCOIDOSIS	Sarcoidosis	Sarcoidosis || ||	TRUE	igd	NA	NA	NA	NA	NA	NA	NA	12	122944713	0.00228534	5.19996e-14	472174	ieu-b-4879	telomere length || id:ieu-b-4879	TRUE	reported	igd	2	1	TRUE
rs10774624	A	G	A	G	0.0149944	-0.0926	0.53276	0.597	FALSE	FALSE	FALSE	finn-b-D3_SARCOIDOSIS	12	111833788	0.033	NA	0.00506699	Sarcoidosis || id:finn-b-D3_SARCOIDOSIS	Sarcoidosis	Sarcoidosis || ||	TRUE	igd	NA	NA	NA	NA	NA	NA	NA	12	111833788	0.00205494	2.90001e-13	472174	ieu-b-4879	telomere length || id:ieu-b-4879	TRUE	reported	igd	2	1	TRUE
rs10805346	C	T	C	T	0.0117072	0.0104	0.439339	0.4532	FALSE	FALSE	FALSE	finn-b-D3_SARCOIDOSIS	4	9920347	0.0324	NA	0.749	Sarcoidosis || id:finn-b-D3_SARCOIDOSIS	Sarcoidosis	Sarcoidosis || ||	TRUE	igd	NA	NA	NA	NA	NA	NA	NA	4	9920347	0.00202147	7.00003e-09	472174	ieu-b-4879	telomere length || id:ieu-b-4879	TRUE	reported	igd	2	1	TRUE
rs10840270	G	C	G	C	0.014383	0.0356	0.655684	0.6629	FALSE	TRUE	FALSE	finn-b-D3_SARCOIDOSIS	11	9629553	0.0343	NA	0.2994	Sarcoidosis || id:finn-b-D3_SARCOIDOSIS	Sarcoidosis	Sarcoidosis || ||	TRUE	igd	NA	NA	NA	NA	NA	NA	NA	11	9629553	0.00212494	1.29987e-11	472174	ieu-b-4879	telomere length || id:ieu-b-4879	TRUE	reported	igd	2	1	TRUE
rs10845387	A	G	A	G	-0.0141214	0.0089	0.352666	0.3439	FALSE	FALSE	FALSE	finn-b-D3_SARCOIDOSIS	12	11757743	0.035	NA	0.7988	Sarcoidosis || id:finn-b-D3_SARCOIDOSIS	Sarcoidosis	Sarcoidosis || ||	TRUE	igd	NA	NA	NA	NA	NA	NA	NA	12	11757743	0.00209396	1.50003e-11	472174	ieu-b-4879	telomere length || id:ieu-b-4879	TRUE	reported	igd	2	1	TRUE
rs10905255	T	G	T	G	-0.0182493	0.0027	0.57919	0.5607	FALSE	FALSE	FALSE	finn-b-D3_SARCOIDOSIS	10	5870267	0.0326	NA	0.9344	Sarcoidosis || id:finn-b-D3_SARCOIDOSIS	Sarcoidosis	Sarcoidosis || ||	TRUE	igd	NA	NA	NA	NA	NA	NA	NA	10	5870267	0.00203099	2.60016e-19	472174	ieu-b-4879	telomere length || id:ieu-b-4879	TRUE	reported	igd	2	1	TRUE
rs11085072	T	C	T	C	-0.0131806	0.0182	0.236909	0.1616	FALSE	FALSE	FALSE	finn-b-D3_SARCOIDOSIS	19	4368142	0.0437	NA	0.6772	Sarcoidosis || id:finn-b-D3_SARCOIDOSIS	Sarcoidosis	Sarcoidosis || ||	TRUE	igd	NA	NA	NA	NA	NA	NA	NA	19	4368142	0.00236713	2.59998e-08	472174	ieu-b-4879	telomere length || id:ieu-b-4879	TRUE	reported	igd	2	1	TRUE
rs11117354	C	T	C	T	0.0232506	-0.04	0.696513	0.5787	FALSE	FALSE	FALSE	finn-b-D3_SARCOIDOSIS	16	88092092	0.0327	NA	0.222	Sarcoidosis || id:finn-b-D3_SARCOIDOSIS	Sarcoidosis	Sarcoidosis || ||	TRUE	igd	NA	NA	NA	NA	NA	NA	NA	16	88092092	0.00219601	3.40017e-26	472174	ieu-b-4879	telomere length || id:ieu-b-4879	TRUE	reported	igd	2	1	TRUE
rs111527438	C	T	C	T	0.0125	-0.01	0.351251	0.3207	FALSE	FALSE	FALSE	finn-b-D3_SARCOIDOSIS	17	29252703	0.0346	NA	0.771999	Sarcoidosis || id:finn-b-D3_SARCOIDOSIS	Sarcoidosis	Sarcoidosis || ||	TRUE	igd	NA	NA	NA	NA	NA	NA	NA	17	29252703	0.00211016	3.09999e-09	472174	ieu-b-4879	telomere length || id:ieu-b-4879	TRUE	reported	igd	2	1	TRUE
rs111950327	C	G	C	G	0.0238271	-0.0429	0.063628	0.05247	FALSE	TRUE	FALSE	finn-b-D3_SARCOIDOSIS	16	48283993	0.0722	NA	0.552199	Sarcoidosis || id:finn-b-D3_SARCOIDOSIS	Sarcoidosis	Sarcoidosis || ||	TRUE	igd	NA	NA	NA	NA	NA	NA	NA	16	48283993	0.00409406	5.89997e-09	472174	ieu-b-4879	telomere length || id:ieu-b-4879	TRUE	reported	igd	2	1	TRUE
rs112394943	C	T	C	T	-0.0198961	-0.0322	0.162741	0.2375	FALSE	FALSE	FALSE	finn-b-D3_SARCOIDOSIS	3	197842892	0.0385	NA	0.403	Sarcoidosis || id:finn-b-D3_SARCOIDOSIS	Sarcoidosis	Sarcoidosis || ||	TRUE	igd	NA	NA	NA	NA	NA	NA	NA	3	197842892	0.00281641	1.59993e-12	472174	ieu-b-4879	telomere length || id:ieu-b-4879	TRUE	reported	igd	2	1	TRUE
rs113525195	A	C	A	C	-0.0124075	0.0483	0.290254	0.3031	FALSE	FALSE	FALSE	finn-b-D3_SARCOIDOSIS	14	23499321	0.0352	NA	0.1704	Sarcoidosis || id:finn-b-D3_SARCOIDOSIS	Sarcoidosis	Sarcoidosis || ||	TRUE	igd	NA	NA	NA	NA	NA	NA	NA	14	23499321	0.00224132	3.09999e-08	472174	ieu-b-4879	telomere length || id:ieu-b-4879	TRUE	reported	igd	2	1	TRUE
rs11557154	T	C	T	C	-0.0343719	0.0218	0.13003	0.1319	FALSE	FALSE	FALSE	finn-b-D3_SARCOIDOSIS	9	34107505	0.0478	NA	0.6479	Sarcoidosis || id:finn-b-D3_SARCOIDOSIS	Sarcoidosis	Sarcoidosis || ||	TRUE	igd	NA	NA	NA	NA	NA	NA	NA	9	34107505	0.00298538	1.10002e-30	472174	ieu-b-4879	telomere length || id:ieu-b-4879	TRUE	reported	igd	2	1	TRUE
rs11579626	C	A	C	A	0.0265113	-0.031	0.084882	0.1224	FALSE	FALSE	FALSE	finn-b-D3_SARCOIDOSIS	1	146741960	0.0497	NA	0.533301	Sarcoidosis || id:finn-b-D3_SARCOIDOSIS	Sarcoidosis	Sarcoidosis || ||	TRUE	igd	NA	NA	NA	NA	NA	NA	NA	1	146741960	0.00357752	1.29987e-13	472174	ieu-b-4879	telomere length || id:ieu-b-4879	TRUE	reported	igd	2	1	TRUE
rs11584821	T	C	T	C	-0.0306517	0.0218	0.176208	0.1807	FALSE	FALSE	FALSE	finn-b-D3_SARCOIDOSIS	1	114419489	0.042	NA	0.6032	Sarcoidosis || id:finn-b-D3_SARCOIDOSIS	Sarcoidosis	Sarcoidosis || ||	TRUE	igd	NA	NA	NA	NA	NA	NA	NA	1	114419489	0.00263623	2.99985e-31	472174	ieu-b-4879	telomere length || id:ieu-b-4879	TRUE	reported	igd	2	1	TRUE
rs116863223	A	G	A	G	-0.0817874	0.1652	0.011763	0.01596	FALSE	FALSE	FALSE	finn-b-D3_SARCOIDOSIS	18	709396	0.1292	NA	0.2011	Sarcoidosis || id:finn-b-D3_SARCOIDOSIS	Sarcoidosis	Sarcoidosis || ||	TRUE	igd	NA	NA	NA	NA	NA	NA	NA	18	709396	0.00937157	2.60016e-18	472174	ieu-b-4879	telomere length || id:ieu-b-4879	TRUE	reported	igd	2	1	TRUE
rs11699829	A	G	A	G	0.0641957	-0.0621	0.034146	0.01604	FALSE	FALSE	FALSE	finn-b-D3_SARCOIDOSIS	20	62157200	0.1327	NA	0.639699	Sarcoidosis || id:finn-b-D3_SARCOIDOSIS	Sarcoidosis	Sarcoidosis || ||	TRUE	igd	NA	NA	NA	NA	NA	NA	NA	20	62157200	0.00602028	1.50003e-26	472174	ieu-b-4879	telomere length || id:ieu-b-4879	TRUE	reported	igd	2	1	TRUE
rs117034449	A	G	A	G	0.0374377	-0.0628	0.023304	0.01591	FALSE	FALSE	FALSE	finn-b-D3_SARCOIDOSIS	10	103906612	0.1279	NA	0.6236	Sarcoidosis || id:finn-b-D3_SARCOIDOSIS	Sarcoidosis	Sarcoidosis || ||	TRUE	igd	TRUE	rs117034449	rs118161359	A	G	A	G	10	103855348	0.00667898	2.1e-08	472174	ieu-b-4879	telomere length || id:ieu-b-4879	TRUE	reported	igd	2	1	TRUE
rs117407747	T	C	T	C	0.0450533	-0.0719	0.027571	0.009612	FALSE	FALSE	FALSE	finn-b-D3_SARCOIDOSIS	7	159117178	0.1668	NA	0.6663	Sarcoidosis || id:finn-b-D3_SARCOIDOSIS	Sarcoidosis	Sarcoidosis || ||	TRUE	igd	NA	NA	NA	NA	NA	NA	NA	7	159117178	0.00611706	1.80011e-13	472174	ieu-b-4879	telomere length || id:ieu-b-4879	TRUE	reported	igd	2	1	TRUE
rs117512405	A	G	A	G	-0.0790134	0.0778	0.017043	0.05509	FALSE	FALSE	FALSE	finn-b-D3_SARCOIDOSIS	20	62574274	0.0724	NA	0.2826	Sarcoidosis || id:finn-b-D3_SARCOIDOSIS	Sarcoidosis	Sarcoidosis || ||	TRUE	igd	NA	NA	NA	NA	NA	NA	NA	20	62574274	0.00824611	9.49948e-22	472174	ieu-b-4879	telomere length || id:ieu-b-4879	TRUE	reported	igd	2	1	TRUE
rs117630647	A	G	A	G	0.059565	-0.0744	0.021346	0.01684	FALSE	FALSE	FALSE	finn-b-D3_SARCOIDOSIS	7	124779510	0.1276	NA	0.5596	Sarcoidosis || id:finn-b-D3_SARCOIDOSIS	Sarcoidosis	Sarcoidosis || ||	TRUE	igd	NA	NA	NA	NA	NA	NA	NA	7	124779510	0.00720413	1.39991e-16	472174	ieu-b-4879	telomere length || id:ieu-b-4879	TRUE	reported	igd	2	1	TRUE
rs11769630	A	T	A	T	-0.0256807	-0.0469	0.072227	0.1027	FALSE	TRUE	FALSE	finn-b-D3_SARCOIDOSIS	7	50257703	0.0533	NA	0.3794	Sarcoidosis || id:finn-b-D3_SARCOIDOSIS	Sarcoidosis	Sarcoidosis || ||	TRUE	igd	NA	NA	NA	NA	NA	NA	NA	7	50257703	0.00389475	4.30031e-11	472174	ieu-b-4879	telomere length || id:ieu-b-4879	TRUE	reported	igd	2	1	TRUE
rs11991877	A	T	A	T	-0.030138	-0.0609	0.889309	0.8583	FALSE	TRUE	FALSE	finn-b-D3_SARCOIDOSIS	8	56664524	0.0462	NA	0.1877	Sarcoidosis || id:finn-b-D3_SARCOIDOSIS	Sarcoidosis	Sarcoidosis || ||	TRUE	igd	NA	NA	NA	NA	NA	NA	NA	8	56664524	0.00318686	3.19963e-21	472174	ieu-b-4879	telomere length || id:ieu-b-4879	TRUE	reported	igd	2	1	TRUE
rs12369950	C	T	C	T	-0.0178308	-0.0258	0.140675	0.1511	FALSE	FALSE	FALSE	finn-b-D3_SARCOIDOSIS	12	24762109	0.0455	NA	0.5702	Sarcoidosis || id:finn-b-D3_SARCOIDOSIS	Sarcoidosis	Sarcoidosis || ||	TRUE	igd	NA	NA	NA	NA	NA	NA	NA	12	24762109	0.00290205	8e-10	472174	ieu-b-4879	telomere length || id:ieu-b-4879	TRUE	reported	igd	2	1	TRUE
rs12412214	A	G	A	G	-0.0245174	0.0686	0.279765	0.3926	FALSE	FALSE	FALSE	finn-b-D3_SARCOIDOSIS	10	101276256	0.0331	NA	0.0380198	Sarcoidosis || id:finn-b-D3_SARCOIDOSIS	Sarcoidosis	Sarcoidosis || ||	TRUE	igd	NA	NA	NA	NA	NA	NA	NA	10	101276256	0.00222685	3.40017e-28	472174	ieu-b-4879	telomere length || id:ieu-b-4879	TRUE	reported	igd	2	1	TRUE
rs12451892	C	T	C	T	-0.0116145	0.0598	0.380511	0.4354	FALSE	FALSE	FALSE	finn-b-D3_SARCOIDOSIS	17	2247982	0.0328	NA	0.06827	Sarcoidosis || id:finn-b-D3_SARCOIDOSIS	Sarcoidosis	Sarcoidosis || ||	TRUE	igd	NA	NA	NA	NA	NA	NA	NA	17	2247982	0.00207578	2.19999e-08	472174	ieu-b-4879	telomere length || id:ieu-b-4879	TRUE	reported	igd	2	1	TRUE
rs1291143	C	A	C	A	0.0493145	-0.0269	0.849026	0.7771	FALSE	FALSE	FALSE	finn-b-D3_SARCOIDOSIS	20	35525640	0.0388	NA	0.4888	Sarcoidosis || id:finn-b-D3_SARCOIDOSIS	Sarcoidosis	Sarcoidosis || ||	TRUE	igd	NA	NA	NA	NA	NA	NA	NA	20	35525640	0.0027991	1.80011e-69	472174	ieu-b-4879	telomere length || id:ieu-b-4879	TRUE	reported	igd	2	1	TRUE
rs12925933	C	A	C	A	-0.0146622	-0.036	0.66221	0.5413	FALSE	FALSE	FALSE	finn-b-D3_SARCOIDOSIS	16	90141355	0.0325	NA	0.2679	Sarcoidosis || id:finn-b-D3_SARCOIDOSIS	Sarcoidosis	Sarcoidosis || ||	TRUE	igd	NA	NA	NA	NA	NA	NA	NA	16	90141355	0.00213796	7.00003e-12	472174	ieu-b-4879	telomere length || id:ieu-b-4879	TRUE	reported	igd	2	1	TRUE
rs12932179	G	A	G	A	-0.0136257	0.0057	0.561399	0.6173	FALSE	FALSE	FALSE	finn-b-D3_SARCOIDOSIS	16	9072085	0.0332	NA	0.8648	Sarcoidosis || id:finn-b-D3_SARCOIDOSIS	Sarcoidosis	Sarcoidosis || ||	TRUE	igd	NA	NA	NA	NA	NA	NA	NA	16	9072085	0.0020276	1.80011e-11	472174	ieu-b-4879	telomere length || id:ieu-b-4879	TRUE	reported	igd	2	1	TRUE
rs13062095	C	T	C	T	0.0138552	-0.0212	0.327843	0.3729	FALSE	FALSE	FALSE	finn-b-D3_SARCOIDOSIS	3	101267385	0.0333	NA	0.523801	Sarcoidosis || id:finn-b-D3_SARCOIDOSIS	Sarcoidosis	Sarcoidosis || ||	TRUE	igd	NA	NA	NA	NA	NA	NA	NA	3	101267385	0.00214113	9.70063e-11	472174	ieu-b-4879	telomere length || id:ieu-b-4879	TRUE	reported	igd	2	1	TRUE
rs13230646	C	T	C	T	-0.0173277	0.0494	0.248945	0.1739	FALSE	FALSE	FALSE	finn-b-D3_SARCOIDOSIS	7	23930316	0.0425	NA	0.2453	Sarcoidosis || id:finn-b-D3_SARCOIDOSIS	Sarcoidosis	Sarcoidosis || ||	TRUE	igd	NA	NA	NA	NA	NA	NA	NA	7	23930316	0.00232377	8.9002e-14	472174	ieu-b-4879	telomere length || id:ieu-b-4879	TRUE	reported	igd	2	1	TRUE
rs1332941	G	A	G	A	0.0256552	-0.0665	0.820466	0.7944	FALSE	FALSE	FALSE	finn-b-D3_SARCOIDOSIS	13	41695100	0.04	NA	0.096781	Sarcoidosis || id:finn-b-D3_SARCOIDOSIS	Sarcoidosis	Sarcoidosis || ||	TRUE	igd	NA	NA	NA	NA	NA	NA	NA	13	41695100	0.00273159	5.90065e-21	472174	ieu-b-4879	telomere length || id:ieu-b-4879	TRUE	reported	igd	2	1	TRUE
rs137901416	A	G	A	G	0.04572	-0.014	0.100311	0.06567	FALSE	FALSE	FALSE	finn-b-D3_SARCOIDOSIS	14	73418095	0.0651	NA	0.8295	Sarcoidosis || id:finn-b-D3_SARCOIDOSIS	Sarcoidosis	Sarcoidosis || ||	TRUE	igd	NA	NA	NA	NA	NA	NA	NA	14	73418095	0.00332355	4.70002e-43	472174	ieu-b-4879	telomere length || id:ieu-b-4879	TRUE	reported	igd	2	1	TRUE
rs139669835	T	C	T	C	-0.0612563	-0.1833	0.009365	0.001401	FALSE	FALSE	FALSE	finn-b-D3_SARCOIDOSIS	18	729871	0.4433	NA	0.679201	Sarcoidosis || id:finn-b-D3_SARCOIDOSIS	Sarcoidosis	Sarcoidosis || ||	TRUE	igd	NA	NA	NA	NA	NA	NA	NA	18	729871	0.0105346	6.1e-09	472174	ieu-b-4879	telomere length || id:ieu-b-4879	TRUE	reported	igd	2	1	TRUE
rs139795227	C	A	C	A	0.0599379	-0.1446	0.014021	0.0275	FALSE	FALSE	FALSE	finn-b-D3_SARCOIDOSIS	1	92842367	0.0999	NA	0.1477	Sarcoidosis || id:finn-b-D3_SARCOIDOSIS	Sarcoidosis	Sarcoidosis || ||	TRUE	igd	NA	NA	NA	NA	NA	NA	NA	1	92842367	0.00873247	6.70039e-12	472174	ieu-b-4879	telomere length || id:ieu-b-4879	TRUE	reported	igd	2	1	TRUE
rs142426306	T	C	T	C	-0.0504903	-0.0167	0.039544	0.04129	FALSE	FALSE	FALSE	finn-b-D3_SARCOIDOSIS	20	62488152	0.0821	NA	0.8388	Sarcoidosis || id:finn-b-D3_SARCOIDOSIS	Sarcoidosis	Sarcoidosis || ||	TRUE	igd	NA	NA	NA	NA	NA	NA	NA	20	62488152	0.00539933	8.69961e-21	472174	ieu-b-4879	telomere length || id:ieu-b-4879	TRUE	reported	igd	2	1	TRUE
rs143190905	T	G	T	G	-0.0723995	-0.0303	0.080404	0.07546	FALSE	FALSE	FALSE	finn-b-D3_SARCOIDOSIS	20	62291767	0.0613	NA	0.6207	Sarcoidosis || id:finn-b-D3_SARCOIDOSIS	Sarcoidosis	Sarcoidosis || ||	TRUE	igd	NA	NA	NA	NA	NA	NA	NA	20	62291767	0.00369421	1.59993e-85	472174	ieu-b-4879	telomere length || id:ieu-b-4879	TRUE	reported	igd	2	1	TRUE
rs144204502	T	C	T	C	-0.100574	0.1805	0.012562	0.03772	FALSE	FALSE	FALSE	finn-b-D3_SARCOIDOSIS	17	76183233	0.0851	NA	0.0339	Sarcoidosis || id:finn-b-D3_SARCOIDOSIS	Sarcoidosis	Sarcoidosis || ||	TRUE	igd	NA	NA	NA	NA	NA	NA	NA	17	76183233	0.00913369	3.40017e-28	472174	ieu-b-4879	telomere length || id:ieu-b-4879	TRUE	reported	igd	2	1	TRUE
rs145114957	G	C	G	C	0.0272605	-0.0858	0.042648	0.03927	FALSE	TRUE	FALSE	finn-b-D3_SARCOIDOSIS	1	94322469	0.0833	NA	0.3028	Sarcoidosis || id:finn-b-D3_SARCOIDOSIS	Sarcoidosis	Sarcoidosis || ||	TRUE	igd	NA	NA	NA	NA	NA	NA	NA	1	94322469	0.00498872	4.60002e-08	472174	ieu-b-4879	telomere length || id:ieu-b-4879	TRUE	reported	igd	2	1	TRUE
rs150150565	T	C	T	C	0.063762	-0.0494	0.021455	0.01876	FALSE	FALSE	FALSE	finn-b-D3_SARCOIDOSIS	18	708207	0.1197	NA	0.6801	Sarcoidosis || id:finn-b-D3_SARCOIDOSIS	Sarcoidosis	Sarcoidosis || ||	TRUE	igd	NA	NA	NA	NA	NA	NA	NA	18	708207	0.00739877	6.79986e-18	472174	ieu-b-4879	telomere length || id:ieu-b-4879	TRUE	reported	igd	2	1	TRUE
rs16978028	T	A	T	A	-0.029945	0.1262	0.143727	0.08131	FALSE	TRUE	FALSE	finn-b-D3_SARCOIDOSIS	18	42070981	0.0586	NA	0.0312802	Sarcoidosis || id:finn-b-D3_SARCOIDOSIS	Sarcoidosis	Sarcoidosis || ||	TRUE	igd	NA	NA	NA	NA	NA	NA	NA	18	42070981	0.00285068	8.19974e-26	472174	ieu-b-4879	telomere length || id:ieu-b-4879	TRUE	reported	igd	2	1	TRUE
rs17445108	A	G	A	G	-0.0168922	-0.0339	0.12695	0.1266	FALSE	FALSE	FALSE	finn-b-D3_SARCOIDOSIS	12	57082058	0.0491	NA	0.4903	Sarcoidosis || id:finn-b-D3_SARCOIDOSIS	Sarcoidosis	Sarcoidosis || ||	TRUE	igd	NA	NA	NA	NA	NA	NA	NA	12	57082058	0.00300983	2e-08	472174	ieu-b-4879	telomere length || id:ieu-b-4879	TRUE	reported	igd	2	1	TRUE
rs17677991	G	C	G	C	0.0222664	0.0615	0.342123	0.396	FALSE	TRUE	FALSE	finn-b-D3_SARCOIDOSIS	15	42032383	0.0329	NA	0.0617106	Sarcoidosis || id:finn-b-D3_SARCOIDOSIS	Sarcoidosis	Sarcoidosis || ||	TRUE	igd	NA	NA	NA	NA	NA	NA	NA	15	42032383	0.00210806	4.40048e-26	472174	ieu-b-4879	telomere length || id:ieu-b-4879	TRUE	reported	igd	2	1	TRUE
rs17803849	T	C	T	C	0.0273203	0.0345	0.405161	0.3924	FALSE	FALSE	FALSE	finn-b-D3_SARCOIDOSIS	2	210673714	0.0329	NA	0.2944	Sarcoidosis || id:finn-b-D3_SARCOIDOSIS	Sarcoidosis	Sarcoidosis || ||	TRUE	igd	TRUE	rs17803849	rs2286851	T	C	A	G	2	210673445	0.00203482	4.19952e-41	472174	ieu-b-4879	telomere length || id:ieu-b-4879	TRUE	reported	igd	2	1	TRUE
rs182059586	C	T	C	T	-0.0571159	-0.4185	0.02511	0.007065	FALSE	FALSE	FALSE	finn-b-D3_SARCOIDOSIS	16	14652220	0.1963	NA	0.0330202	Sarcoidosis || id:finn-b-D3_SARCOIDOSIS	Sarcoidosis	Sarcoidosis || ||	TRUE	igd	NA	NA	NA	NA	NA	NA	NA	16	14652220	0.00680853	4.90004e-17	472174	ieu-b-4879	telomere length || id:ieu-b-4879	TRUE	reported	igd	2	1	TRUE
rs185174247	A	G	A	G	0.0372806	-0.0604	0.05609	0.03002	FALSE	FALSE	FALSE	finn-b-D3_SARCOIDOSIS	5	138914024	0.0928	NA	0.515	Sarcoidosis || id:finn-b-D3_SARCOIDOSIS	Sarcoidosis	Sarcoidosis || ||	TRUE	igd	NA	NA	NA	NA	NA	NA	NA	5	138914024	0.00435145	1.10002e-17	472174	ieu-b-4879	telomere length || id:ieu-b-4879	TRUE	reported	igd	2	1	TRUE
rs188918174	T	C	T	C	0.0403062	-0.1365	0.036106	0.04704	FALSE	FALSE	FALSE	finn-b-D3_SARCOIDOSIS	2	54473646	0.077	NA	0.0762009	Sarcoidosis || id:finn-b-D3_SARCOIDOSIS	Sarcoidosis	Sarcoidosis || ||	TRUE	igd	NA	NA	NA	NA	NA	NA	NA	2	54473646	0.00543604	1.20005e-13	472174	ieu-b-4879	telomere length || id:ieu-b-4879	TRUE	reported	igd	2	1	TRUE
rs1907702	A	G	A	G	0.0150247	0.0471	0.766771	0.7986	FALSE	FALSE	FALSE	finn-b-D3_SARCOIDOSIS	12	88955469	0.0403	NA	0.2431	Sarcoidosis || id:finn-b-D3_SARCOIDOSIS	Sarcoidosis	Sarcoidosis || ||	TRUE	igd	NA	NA	NA	NA	NA	NA	NA	12	88955469	0.00242651	5.89997e-10	472174	ieu-b-4879	telomere length || id:ieu-b-4879	TRUE	reported	igd	2	1	TRUE
rs1957937	T	A	T	A	0.0209365	0.0515	0.16018	0.1847	FALSE	TRUE	FALSE	finn-b-D3_SARCOIDOSIS	14	96181360	0.0416	NA	0.2156	Sarcoidosis || id:finn-b-D3_SARCOIDOSIS	Sarcoidosis	Sarcoidosis || ||	TRUE	igd	NA	NA	NA	NA	NA	NA	NA	14	96181360	0.00273361	1.9002e-14	472174	ieu-b-4879	telomere length || id:ieu-b-4879	TRUE	reported	igd	2	1	TRUE
rs1985369	G	A	G	A	-0.0311893	0.0182	0.868178	0.8909	FALSE	FALSE	FALSE	finn-b-D3_SARCOIDOSIS	7	159119220	0.0515	NA	0.724001	Sarcoidosis || id:finn-b-D3_SARCOIDOSIS	Sarcoidosis	Sarcoidosis || ||	TRUE	igd	NA	NA	NA	NA	NA	NA	NA	7	159119220	0.00300952	3.59998e-25	472174	ieu-b-4879	telomere length || id:ieu-b-4879	TRUE	reported	igd	2	1	TRUE
rs2056726	A	G	A	G	-0.0228078	0.008	0.214376	0.227	FALSE	FALSE	FALSE	finn-b-D3_SARCOIDOSIS	7	99780283	0.0386	NA	0.8357	Sarcoidosis || id:finn-b-D3_SARCOIDOSIS	Sarcoidosis	Sarcoidosis || ||	TRUE	igd	NA	NA	NA	NA	NA	NA	NA	7	99780283	0.00243638	7.89951e-21	472174	ieu-b-4879	telomere length || id:ieu-b-4879	TRUE	reported	igd	2	1	TRUE
rs2230590	C	T	C	T	-0.0158022	-0.0245	0.510897	0.3984	FALSE	FALSE	FALSE	finn-b-D3_SARCOIDOSIS	3	49936102	0.0329	NA	0.4559	Sarcoidosis || id:finn-b-D3_SARCOIDOSIS	Sarcoidosis	Sarcoidosis || ||	TRUE	igd	NA	NA	NA	NA	NA	NA	NA	3	49936102	0.00200806	3.59998e-15	472174	ieu-b-4879	telomere length || id:ieu-b-4879	TRUE	reported	igd	2	1	TRUE
rs2282764	G	A	G	A	-0.0224234	0.0042	0.142384	0.1418	FALSE	FALSE	FALSE	finn-b-D3_SARCOIDOSIS	4	2255063	0.0462	NA	0.9281	Sarcoidosis || id:finn-b-D3_SARCOIDOSIS	Sarcoidosis	Sarcoidosis || ||	TRUE	igd	NA	NA	NA	NA	NA	NA	NA	4	2255063	0.00289392	9.30037e-15	472174	ieu-b-4879	telomere length || id:ieu-b-4879	TRUE	reported	igd	2	1	TRUE
rs2293579	A	G	A	G	-0.012915	0.0554	0.386274	0.2978	FALSE	FALSE	FALSE	finn-b-D3_SARCOIDOSIS	11	47440758	0.0356	NA	0.1198	Sarcoidosis || id:finn-b-D3_SARCOIDOSIS	Sarcoidosis	Sarcoidosis || ||	TRUE	igd	NA	NA	NA	NA	NA	NA	NA	11	47440758	0.00205481	3.29997e-10	472174	ieu-b-4879	telomere length || id:ieu-b-4879	TRUE	reported	igd	2	1	TRUE
rs2555104	C	A	C	A	-0.0139717	0.0298	0.434255	0.4802	FALSE	FALSE	FALSE	finn-b-D3_SARCOIDOSIS	2	17841243	0.0323	NA	0.356	Sarcoidosis || id:finn-b-D3_SARCOIDOSIS	Sarcoidosis	Sarcoidosis || ||	TRUE	igd	NA	NA	NA	NA	NA	NA	NA	2	17841243	0.00203498	6.59933e-12	472174	ieu-b-4879	telomere length || id:ieu-b-4879	TRUE	reported	igd	2	1	TRUE
rs2763979	T	C	T	C	-0.0277713	0.0058	0.359721	0.4365	FALSE	FALSE	FALSE	finn-b-D3_SARCOIDOSIS	6	31794592	0.0329	NA	0.8606	Sarcoidosis || id:finn-b-D3_SARCOIDOSIS	Sarcoidosis	Sarcoidosis || ||	TRUE	igd	NA	NA	NA	NA	NA	NA	NA	6	31794592	0.00208092	1.29987e-40	472174	ieu-b-4879	telomere length || id:ieu-b-4879	TRUE	reported	igd	2	1	TRUE
rs28363070	A	G	A	G	0.0755557	0.042	0.013389	0.002175	FALSE	FALSE	FALSE	finn-b-D3_SARCOIDOSIS	5	1415068	0.378	NA	0.9115	Sarcoidosis || id:finn-b-D3_SARCOIDOSIS	Sarcoidosis	Sarcoidosis || ||	TRUE	igd	NA	NA	NA	NA	NA	NA	NA	5	1415068	0.00959987	3.50026e-15	472174	ieu-b-4879	telomere length || id:ieu-b-4879	TRUE	reported	igd	2	1	TRUE
rs28502153	A	C	A	C	-0.0215916	-0.0291	0.377958	0.3742	FALSE	FALSE	FALSE	finn-b-D3_SARCOIDOSIS	22	17469049	0.0332	NA	0.3813	Sarcoidosis || id:finn-b-D3_SARCOIDOSIS	Sarcoidosis	Sarcoidosis || ||	TRUE	igd	NA	NA	NA	NA	NA	NA	NA	22	17469049	0.00206208	1.20005e-25	472174	ieu-b-4879	telomere length || id:ieu-b-4879	TRUE	reported	igd	2	1	TRUE
rs28577594	C	G	C	G	0.0187657	-0.0417	0.709829	0.7072	FALSE	TRUE	FALSE	finn-b-D3_SARCOIDOSIS	12	123895906	0.0357	NA	0.243	Sarcoidosis || id:finn-b-D3_SARCOIDOSIS	Sarcoidosis	Sarcoidosis || ||	TRUE	igd	NA	NA	NA	NA	NA	NA	NA	12	123895906	0.00224024	5.40008e-17	472174	ieu-b-4879	telomere length || id:ieu-b-4879	TRUE	reported	igd	2	1	TRUE
rs2967355	C	A	C	A	-0.0461595	-0.0498	0.774276	0.8257	FALSE	FALSE	FALSE	finn-b-D3_SARCOIDOSIS	16	82200103	0.0423	NA	0.2392	Sarcoidosis || id:finn-b-D3_SARCOIDOSIS	Sarcoidosis	Sarcoidosis || ||	TRUE	igd	NA	NA	NA	NA	NA	NA	NA	16	82200103	0.00238972	4.00037e-83	472174	ieu-b-4879	telomere length || id:ieu-b-4879	TRUE	reported	igd	2	1	TRUE
rs2977608	C	A	C	A	0.0129483	0.0074	0.743949	0.6898	FALSE	FALSE	FALSE	finn-b-D3_SARCOIDOSIS	1	768253	0.0351	NA	0.8339	Sarcoidosis || id:finn-b-D3_SARCOIDOSIS	Sarcoidosis	Sarcoidosis || ||	TRUE	igd	NA	NA	NA	NA	NA	NA	NA	1	768253	0.00233716	2.99999e-08	472174	ieu-b-4879	telomere length || id:ieu-b-4879	TRUE	reported	igd	2	1	TRUE
rs3093888	A	G	A	G	-0.028973	0.0675	0.05131	0.08866	FALSE	FALSE	FALSE	finn-b-D3_SARCOIDOSIS	14	20812951	0.0567	NA	0.234	Sarcoidosis || id:finn-b-D3_SARCOIDOSIS	Sarcoidosis	Sarcoidosis || ||	TRUE	igd	NA	NA	NA	NA	NA	NA	NA	14	20812951	0.00452459	1.5e-10	472174	ieu-b-4879	telomere length || id:ieu-b-4879	TRUE	reported	igd	2	1	TRUE
rs35446936	A	G	A	G	-0.0940025	0.0584	0.243674	0.2728	FALSE	FALSE	FALSE	finn-b-D3_SARCOIDOSIS	3	169486508	0.0362	NA	0.1065	Sarcoidosis || id:finn-b-D3_SARCOIDOSIS	Sarcoidosis	Sarcoidosis || ||	TRUE	igd	NA	NA	NA	NA	NA	NA	NA	3	169486508	0.00232918	1e-200	472174	ieu-b-4879	telomere length || id:ieu-b-4879	TRUE	reported	igd	2	1	TRUE
rs35640778	A	G	A	G	-0.209011	0.1356	0.020757	0.01334	FALSE	FALSE	FALSE	finn-b-D3_SARCOIDOSIS	20	62321128	0.1424	NA	0.341	Sarcoidosis || id:finn-b-D3_SARCOIDOSIS	Sarcoidosis	Sarcoidosis || ||	TRUE	igd	NA	NA	NA	NA	NA	NA	NA	20	62321128	0.00702087	9.59401e-195	472174	ieu-b-4879	telomere length || id:ieu-b-4879	TRUE	reported	igd	2	1	TRUE
rs3767952	A	G	A	G	0.0134472	0.0653	0.226709	0.2224	FALSE	FALSE	FALSE	finn-b-D3_SARCOIDOSIS	1	41231032	0.0385	NA	0.0897594	Sarcoidosis || id:finn-b-D3_SARCOIDOSIS	Sarcoidosis	Sarcoidosis || ||	TRUE	igd	NA	NA	NA	NA	NA	NA	NA	1	41231032	0.00238826	1.79999e-08	472174	ieu-b-4879	telomere length || id:ieu-b-4879	TRUE	reported	igd	2	1	TRUE
rs3785074	G	A	G	A	0.023863	0.057	0.289672	0.208	FALSE	FALSE	FALSE	finn-b-D3_SARCOIDOSIS	16	69406986	0.0398	NA	0.1512	Sarcoidosis || id:finn-b-D3_SARCOIDOSIS	Sarcoidosis	Sarcoidosis || ||	TRUE	igd	NA	NA	NA	NA	NA	NA	NA	16	69406986	0.00220455	2.60016e-27	472174	ieu-b-4879	telomere length || id:ieu-b-4879	TRUE	reported	igd	2	1	TRUE
rs3891167	G	A	G	A	-0.0425685	-0.02	0.253435	0.2524	FALSE	FALSE	FALSE	finn-b-D3_SARCOIDOSIS	18	658423	0.0375	NA	0.593	Sarcoidosis || id:finn-b-D3_SARCOIDOSIS	Sarcoidosis	Sarcoidosis || ||	TRUE	igd	NA	NA	NA	NA	NA	NA	NA	18	658423	0.00239551	1.20005e-70	472174	ieu-b-4879	telomere length || id:ieu-b-4879	TRUE	reported	igd	2	1	TRUE
rs41269079	A	T	A	T	0.0153617	-0.0137	0.188991	0.21	FALSE	TRUE	FALSE	finn-b-D3_SARCOIDOSIS	1	45252015	0.0397	NA	0.7294	Sarcoidosis || id:finn-b-D3_SARCOIDOSIS	Sarcoidosis	Sarcoidosis || ||	TRUE	igd	NA	NA	NA	NA	NA	NA	NA	1	45252015	0.0025499	1.7e-09	472174	ieu-b-4879	telomere length || id:ieu-b-4879	TRUE	reported	igd	2	1	TRUE
rs41304832	A	G	A	G	0.0611702	-0.0574	0.012378	0.03828	FALSE	FALSE	FALSE	finn-b-D3_SARCOIDOSIS	20	62375508	0.0854	NA	0.5018	Sarcoidosis || id:finn-b-D3_SARCOIDOSIS	Sarcoidosis	Sarcoidosis || ||	TRUE	igd	NA	NA	NA	NA	NA	NA	NA	20	62375508	0.0093095	5.00035e-11	472174	ieu-b-4879	telomere length || id:ieu-b-4879	TRUE	reported	igd	2	1	TRUE
rs429358	C	T	C	T	0.0173498	0.0137	0.153969	0.1826	FALSE	FALSE	FALSE	finn-b-D3_SARCOIDOSIS	19	45411941	0.0424	NA	0.7472	Sarcoidosis || id:finn-b-D3_SARCOIDOSIS	Sarcoidosis	Sarcoidosis || ||	TRUE	igd	NA	NA	NA	NA	NA	NA	NA	19	45411941	0.00277091	3.79997e-10	472174	ieu-b-4879	telomere length || id:ieu-b-4879	TRUE	reported	igd	2	1	TRUE
rs4498805	T	G	T	G	0.0150601	-0.0279	0.546632	0.5048	FALSE	FALSE	FALSE	finn-b-D3_SARCOIDOSIS	1	110910397	0.0322	NA	0.3864	Sarcoidosis || id:finn-b-D3_SARCOIDOSIS	Sarcoidosis	Sarcoidosis || ||	TRUE	igd	NA	NA	NA	NA	NA	NA	NA	1	110910397	0.00200376	5.70033e-14	472174	ieu-b-4879	telomere length || id:ieu-b-4879	TRUE	reported	igd	2	1	TRUE
rs4530278	T	G	T	G	0.0138793	-0.0072	0.59815	0.6027	FALSE	FALSE	FALSE	finn-b-D3_SARCOIDOSIS	19	33752994	0.033	NA	0.8283	Sarcoidosis || id:finn-b-D3_SARCOIDOSIS	Sarcoidosis	Sarcoidosis || ||	TRUE	igd	NA	NA	NA	NA	NA	NA	NA	19	33752994	0.0020567	1.50003e-11	472174	ieu-b-4879	telomere length || id:ieu-b-4879	TRUE	reported	igd	2	1	TRUE
rs45604339	T	C	T	C	-0.020433	0.0223	0.34242	0.385	FALSE	FALSE	FALSE	finn-b-D3_SARCOIDOSIS	14	65543102	0.0331	NA	0.5001	Sarcoidosis || id:finn-b-D3_SARCOIDOSIS	Sarcoidosis	Sarcoidosis || ||	TRUE	igd	NA	NA	NA	NA	NA	NA	NA	14	65543102	0.00211433	4.30031e-22	472174	ieu-b-4879	telomere length || id:ieu-b-4879	TRUE	reported	igd	2	1	TRUE
rs4616688	T	G	T	G	-0.0173476	0.0289	0.525394	0.6058	FALSE	FALSE	FALSE	finn-b-D3_SARCOIDOSIS	3	160042459	0.0329	NA	0.3803	Sarcoidosis || id:finn-b-D3_SARCOIDOSIS	Sarcoidosis	Sarcoidosis || ||	TRUE	igd	NA	NA	NA	NA	NA	NA	NA	3	160042459	0.00200198	4.49987e-18	472174	ieu-b-4879	telomere length || id:ieu-b-4879	TRUE	reported	igd	2	1	TRUE
rs4695407	G	A	G	A	0.0141511	0.0199	0.507843	0.4711	FALSE	FALSE	FALSE	finn-b-D3_SARCOIDOSIS	4	48843372	0.0323	NA	0.5366	Sarcoidosis || id:finn-b-D3_SARCOIDOSIS	Sarcoidosis	Sarcoidosis || ||	TRUE	igd	NA	NA	NA	NA	NA	NA	NA	4	48843372	0.00199925	1.50003e-12	472174	ieu-b-4879	telomere length || id:ieu-b-4879	TRUE	reported	igd	2	1	TRUE
rs4724	A	G	A	G	-0.0547446	0.0606	0.116598	0.1065	FALSE	FALSE	FALSE	finn-b-D3_SARCOIDOSIS	17	7760397	0.0522	NA	0.2459	Sarcoidosis || id:finn-b-D3_SARCOIDOSIS	Sarcoidosis	Sarcoidosis || ||	TRUE	igd	NA	NA	NA	NA	NA	NA	NA	17	7760397	0.00312441	9.79941e-69	472174	ieu-b-4879	telomere length || id:ieu-b-4879	TRUE	reported	igd	2	1	TRUE
rs4731541	G	C	G	C	-0.0206119	-0.0041	0.624901	0.6353	FALSE	TRUE	FALSE	finn-b-D3_SARCOIDOSIS	7	128678236	0.0336	NA	0.9033	Sarcoidosis || id:finn-b-D3_SARCOIDOSIS	Sarcoidosis	Sarcoidosis || ||	TRUE	igd	NA	NA	NA	NA	NA	NA	NA	7	128678236	0.00205962	1.39991e-23	472174	ieu-b-4879	telomere length || id:ieu-b-4879	TRUE	reported	igd	2	1	TRUE
rs4743037	T	C	T	C	0.0147971	0.0362	0.230874	0.2171	FALSE	FALSE	FALSE	finn-b-D3_SARCOIDOSIS	9	109639970	0.0391	NA	0.3552	Sarcoidosis || id:finn-b-D3_SARCOIDOSIS	Sarcoidosis	Sarcoidosis || ||	TRUE	igd	NA	NA	NA	NA	NA	NA	NA	9	109639970	0.00238094	5.1e-10	472174	ieu-b-4879	telomere length || id:ieu-b-4879	TRUE	reported	igd	2	1	TRUE
rs55747751	A	G	A	G	-0.0211612	0.1142	0.077375	0.05556	FALSE	FALSE	FALSE	finn-b-D3_SARCOIDOSIS	5	132397351	0.07	NA	0.1028	Sarcoidosis || id:finn-b-D3_SARCOIDOSIS	Sarcoidosis	Sarcoidosis || ||	TRUE	igd	NA	NA	NA	NA	NA	NA	NA	5	132397351	0.00375164	1.7e-08	472174	ieu-b-4879	telomere length || id:ieu-b-4879	TRUE	reported	igd	2	1	TRUE
rs56799554	G	A	G	A	-0.0259793	0.0728	0.170183	0.2341	FALSE	FALSE	FALSE	finn-b-D3_SARCOIDOSIS	17	41456413	0.0384	NA	0.0581005	Sarcoidosis || id:finn-b-D3_SARCOIDOSIS	Sarcoidosis	Sarcoidosis || ||	TRUE	igd	NA	NA	NA	NA	NA	NA	NA	17	41456413	0.00267858	2.99985e-22	472174	ieu-b-4879	telomere length || id:ieu-b-4879	TRUE	reported	igd	2	1	TRUE
rs5742915	C	T	C	T	0.0193377	0.0021	0.445829	0.4083	FALSE	FALSE	FALSE	finn-b-D3_SARCOIDOSIS	15	74336633	0.0328	NA	0.9483	Sarcoidosis || id:finn-b-D3_SARCOIDOSIS	Sarcoidosis	Sarcoidosis || ||	TRUE	igd	NA	NA	NA	NA	NA	NA	NA	15	74336633	0.00202886	1.59993e-21	472174	ieu-b-4879	telomere length || id:ieu-b-4879	TRUE	reported	igd	2	1	TRUE
rs59409453	G	A	G	A	0.0202133	-0.0115	0.730602	0.7907	FALSE	FALSE	FALSE	finn-b-D3_SARCOIDOSIS	17	1666218	0.0398	NA	0.7718	Sarcoidosis || id:finn-b-D3_SARCOIDOSIS	Sarcoidosis	Sarcoidosis || ||	TRUE	igd	NA	NA	NA	NA	NA	NA	NA	17	1666218	0.00230175	1.59993e-18	472174	ieu-b-4879	telomere length || id:ieu-b-4879	TRUE	reported	igd	2	1	TRUE
rs6007020	C	T	C	T	0.0144904	-0.0095	0.367823	0.3562	FALSE	FALSE	FALSE	finn-b-D3_SARCOIDOSIS	22	45790132	0.0337	NA	0.7771	Sarcoidosis || id:finn-b-D3_SARCOIDOSIS	Sarcoidosis	Sarcoidosis || ||	TRUE	igd	NA	NA	NA	NA	NA	NA	NA	22	45790132	0.00209637	4.79954e-12	472174	ieu-b-4879	telomere length || id:ieu-b-4879	TRUE	reported	igd	2	1	TRUE
rs6054257	A	G	A	G	-0.0141684	-0.0082	0.793522	0.7992	FALSE	FALSE	FALSE	finn-b-D3_SARCOIDOSIS	20	66370	0.0405	NA	0.8394	Sarcoidosis || id:finn-b-D3_SARCOIDOSIS	Sarcoidosis	Sarcoidosis || ||	TRUE	igd	NA	NA	NA	NA	NA	NA	NA	20	66370	0.00247729	1.09999e-08	472174	ieu-b-4879	telomere length || id:ieu-b-4879	TRUE	reported	igd	2	1	TRUE
rs611646	A	T	A	T	-0.0368309	-0.0343	0.408685	0.3952	FALSE	TRUE	FALSE	finn-b-D3_SARCOIDOSIS	11	108177097	0.033	NA	0.2989	Sarcoidosis || id:finn-b-D3_SARCOIDOSIS	Sarcoidosis	Sarcoidosis || ||	TRUE	igd	NA	NA	NA	NA	NA	NA	NA	11	108177097	0.00203547	3.50026e-73	472174	ieu-b-4879	telomere length || id:ieu-b-4879	TRUE	reported	igd	2	1	TRUE
rs61405042	T	C	T	C	-0.0501874	-0.1841	0.029288	0.01745	FALSE	FALSE	FALSE	finn-b-D3_SARCOIDOSIS	7	67200	0.1552	NA	0.2355	Sarcoidosis || id:finn-b-D3_SARCOIDOSIS	Sarcoidosis	Sarcoidosis || ||	TRUE	igd	NA	NA	NA	NA	NA	NA	NA	7	67200	0.00602955	8.49963e-17	472174	ieu-b-4879	telomere length || id:ieu-b-4879	TRUE	reported	igd	2	1	TRUE
rs61748181	T	C	T	C	-0.059181	0.0312	0.028928	0.05374	FALSE	FALSE	FALSE	finn-b-D3_SARCOIDOSIS	5	1294166	0.0724	NA	0.666699	Sarcoidosis || id:finn-b-D3_SARCOIDOSIS	Sarcoidosis	Sarcoidosis || ||	TRUE	igd	NA	NA	NA	NA	NA	NA	NA	5	1294166	0.00595394	2.80027e-23	472174	ieu-b-4879	telomere length || id:ieu-b-4879	TRUE	reported	igd	2	1	TRUE
rs6536702	A	G	A	G	0.0534148	-0.0135	0.774647	0.8137	FALSE	FALSE	FALSE	finn-b-D3_SARCOIDOSIS	4	164028105	0.0415	NA	0.7457	Sarcoidosis || id:finn-b-D3_SARCOIDOSIS	Sarcoidosis	Sarcoidosis || ||	TRUE	igd	NA	NA	NA	NA	NA	NA	NA	4	164028105	0.00238875	9.39723e-111	472174	ieu-b-4879	telomere length || id:ieu-b-4879	TRUE	reported	igd	2	1	TRUE
rs6584579	G	A	G	A	0.0114923	0.0077	0.398876	0.3239	FALSE	FALSE	FALSE	finn-b-D3_SARCOIDOSIS	10	105645725	0.0344	NA	0.8231	Sarcoidosis || id:finn-b-D3_SARCOIDOSIS	Sarcoidosis	Sarcoidosis || ||	TRUE	igd	NA	NA	NA	NA	NA	NA	NA	10	105645725	0.00204674	2e-08	472174	ieu-b-4879	telomere length || id:ieu-b-4879	TRUE	reported	igd	2	1	TRUE
rs6587577	G	A	G	A	-0.0182148	-0.0708	0.826346	0.8417	FALSE	FALSE	FALSE	finn-b-D3_SARCOIDOSIS	1	151402045	0.0442	NA	0.1087	Sarcoidosis || id:finn-b-D3_SARCOIDOSIS	Sarcoidosis	Sarcoidosis || ||	TRUE	igd	NA	NA	NA	NA	NA	NA	NA	1	151402045	0.0026359	4.79954e-12	472174	ieu-b-4879	telomere length || id:ieu-b-4879	TRUE	reported	igd	2	1	TRUE
rs6659669	T	C	T	C	-0.0117091	-0.0258	0.605095	0.5811	FALSE	FALSE	FALSE	finn-b-D3_SARCOIDOSIS	1	185315067	0.0326	NA	0.4296	Sarcoidosis || id:finn-b-D3_SARCOIDOSIS	Sarcoidosis	Sarcoidosis || ||	TRUE	igd	NA	NA	NA	NA	NA	NA	NA	1	185315067	0.00205167	1.09999e-08	472174	ieu-b-4879	telomere length || id:ieu-b-4879	TRUE	reported	igd	2	1	TRUE
rs6669563	A	G	A	G	0.0182358	-0.0018	0.437768	0.469	FALSE	FALSE	FALSE	finn-b-D3_SARCOIDOSIS	1	32279629	0.0325	NA	0.9552	Sarcoidosis || id:finn-b-D3_SARCOIDOSIS	Sarcoidosis	Sarcoidosis || ||	TRUE	igd	NA	NA	NA	NA	NA	NA	NA	1	32279629	0.00202476	2.09991e-19	472174	ieu-b-4879	telomere length || id:ieu-b-4879	TRUE	reported	igd	2	1	TRUE
rs66731853	A	G	A	G	-0.0177791	-0.0196	0.317304	0.1948	FALSE	FALSE	FALSE	finn-b-D3_SARCOIDOSIS	1	20916238	0.0406	NA	0.629001	Sarcoidosis || id:finn-b-D3_SARCOIDOSIS	Sarcoidosis	Sarcoidosis || ||	TRUE	igd	NA	NA	NA	NA	NA	NA	NA	1	20916238	0.00215421	1.50003e-16	472174	ieu-b-4879	telomere length || id:ieu-b-4879	TRUE	reported	igd	2	1	TRUE
rs6751209	C	T	C	T	-0.0140465	0.1097	0.204231	0.1844	FALSE	FALSE	FALSE	finn-b-D3_SARCOIDOSIS	2	43588302	0.0418	NA	0.00872208	Sarcoidosis || id:finn-b-D3_SARCOIDOSIS	Sarcoidosis	Sarcoidosis || ||	TRUE	igd	NA	NA	NA	NA	NA	NA	NA	2	43588302	0.00248465	1.6e-08	472174	ieu-b-4879	telomere length || id:ieu-b-4879	TRUE	reported	igd	2	1	TRUE
rs6776756	A	G	A	G	-0.0174439	0.0431	0.597562	0.5345	FALSE	FALSE	FALSE	finn-b-D3_SARCOIDOSIS	3	128215821	0.0327	NA	0.1871	Sarcoidosis || id:finn-b-D3_SARCOIDOSIS	Sarcoidosis	Sarcoidosis || ||	TRUE	igd	NA	NA	NA	NA	NA	NA	NA	3	128215821	0.00203747	1.10002e-17	472174	ieu-b-4879	telomere length || id:ieu-b-4879	TRUE	reported	igd	2	1	TRUE
rs6790988	G	A	G	A	0.0145728	-0.0274	0.741902	0.7699	FALSE	FALSE	FALSE	finn-b-D3_SARCOIDOSIS	3	170263320	0.0383	NA	0.474	Sarcoidosis || id:finn-b-D3_SARCOIDOSIS	Sarcoidosis	Sarcoidosis || ||	TRUE	igd	NA	NA	NA	NA	NA	NA	NA	3	170263320	0.00228428	1.79999e-10	472174	ieu-b-4879	telomere length || id:ieu-b-4879	TRUE	reported	igd	2	1	TRUE
rs6881568	A	C	A	C	0.0169256	-0.0349	0.36258	0.2725	FALSE	FALSE	FALSE	finn-b-D3_SARCOIDOSIS	5	1670265	0.0362	NA	0.3344	Sarcoidosis || id:finn-b-D3_SARCOIDOSIS	Sarcoidosis	Sarcoidosis || ||	TRUE	igd	NA	NA	NA	NA	NA	NA	NA	5	1670265	0.00207735	3.69999e-16	472174	ieu-b-4879	telomere length || id:ieu-b-4879	TRUE	reported	igd	2	1	TRUE
rs7099229	A	G	A	G	-0.0153288	-0.0163	0.273301	0.1791	FALSE	FALSE	FALSE	finn-b-D3_SARCOIDOSIS	10	96134685	0.0423	NA	0.699401	Sarcoidosis || id:finn-b-D3_SARCOIDOSIS	Sarcoidosis	Sarcoidosis || ||	TRUE	igd	NA	NA	NA	NA	NA	NA	NA	10	96134685	0.00224403	8.4004e-12	472174	ieu-b-4879	telomere length || id:ieu-b-4879	TRUE	reported	igd	2	1	TRUE
rs7164950	G	A	G	A	0.0129362	-0.0106	0.405979	0.4223	FALSE	FALSE	FALSE	finn-b-D3_SARCOIDOSIS	15	56775385	0.0327	NA	0.7466	Sarcoidosis || id:finn-b-D3_SARCOIDOSIS	Sarcoidosis	Sarcoidosis || ||	TRUE	igd	NA	NA	NA	NA	NA	NA	NA	15	56775385	0.00204001	2.30001e-10	472174	ieu-b-4879	telomere length || id:ieu-b-4879	TRUE	reported	igd	2	1	TRUE
rs7209057	A	G	A	G	0.011819	0.0013	0.561044	0.5535	FALSE	FALSE	FALSE	finn-b-D3_SARCOIDOSIS	17	65705530	0.0325	NA	0.9671	Sarcoidosis || id:finn-b-D3_SARCOIDOSIS	Sarcoidosis	Sarcoidosis || ||	TRUE	igd	NA	NA	NA	NA	NA	NA	NA	17	65705530	0.00202865	5.69994e-09	472174	ieu-b-4879	telomere length || id:ieu-b-4879	TRUE	reported	igd	2	1	TRUE
rs7221585	T	C	T	C	0.0143271	-0.0732	0.22401	0.2823	FALSE	FALSE	FALSE	finn-b-D3_SARCOIDOSIS	17	76195153	0.0359	NA	0.0414801	Sarcoidosis || id:finn-b-D3_SARCOIDOSIS	Sarcoidosis	Sarcoidosis || ||	TRUE	igd	NA	NA	NA	NA	NA	NA	NA	17	76195153	0.00247042	6.69993e-09	472174	ieu-b-4879	telomere length || id:ieu-b-4879	TRUE	reported	igd	2	1	TRUE
rs73581419	T	C	T	C	0.0229838	-0.1049	0.106605	0.08214	FALSE	FALSE	FALSE	finn-b-D3_SARCOIDOSIS	14	21941148	0.0587	NA	0.0738499	Sarcoidosis || id:finn-b-D3_SARCOIDOSIS	Sarcoidosis	Sarcoidosis || ||	TRUE	igd	NA	NA	NA	NA	NA	NA	NA	14	21941148	0.00324156	1.29987e-12	472174	ieu-b-4879	telomere length || id:ieu-b-4879	TRUE	reported	igd	2	1	TRUE
rs73730598	A	G	A	G	0.0273632	-0.0943	0.054793	0.06744	FALSE	FALSE	FALSE	finn-b-D3_SARCOIDOSIS	5	77973	0.0647	NA	0.1451	Sarcoidosis || id:finn-b-D3_SARCOIDOSIS	Sarcoidosis	Sarcoidosis || ||	TRUE	igd	NA	NA	NA	NA	NA	NA	NA	5	77973	0.00439272	4.70002e-10	472174	ieu-b-4879	telomere length || id:ieu-b-4879	TRUE	reported	igd	2	1	TRUE
rs75664430	G	C	G	C	-0.0235179	0.067	0.248028	0.1912	FALSE	TRUE	FALSE	finn-b-D3_SARCOIDOSIS	17	8064779	0.041	NA	0.1023	Sarcoidosis || id:finn-b-D3_SARCOIDOSIS	Sarcoidosis	Sarcoidosis || ||	TRUE	igd	NA	NA	NA	NA	NA	NA	NA	17	8064779	0.0023186	3.59998e-24	472174	ieu-b-4879	telomere length || id:ieu-b-4879	TRUE	reported	igd	2	1	TRUE
rs76065543	T	C	T	C	0.0342843	0.0439	0.137527	0.1819	FALSE	FALSE	FALSE	finn-b-D3_SARCOIDOSIS	16	74678063	0.0418	NA	0.2939	Sarcoidosis || id:finn-b-D3_SARCOIDOSIS	Sarcoidosis	Sarcoidosis || ||	TRUE	igd	NA	NA	NA	NA	NA	NA	NA	16	74678063	0.00290708	4.19952e-32	472174	ieu-b-4879	telomere length || id:ieu-b-4879	TRUE	reported	igd	2	1	TRUE
rs76219171	A	G	A	G	0.0359839	-0.1257	0.058433	0.0356	FALSE	FALSE	FALSE	finn-b-D3_SARCOIDOSIS	16	50188929	0.0869	NA	0.1481	Sarcoidosis || id:finn-b-D3_SARCOIDOSIS	Sarcoidosis	Sarcoidosis || ||	TRUE	igd	NA	NA	NA	NA	NA	NA	NA	16	50188929	0.00431741	7.8001e-17	472174	ieu-b-4879	telomere length || id:ieu-b-4879	TRUE	reported	igd	2	1	TRUE
rs762679	A	T	A	T	0.0310104	0.0026	0.856501	0.8294	FALSE	TRUE	FALSE	finn-b-D3_SARCOIDOSIS	8	48885436	0.0428	NA	0.9511	Sarcoidosis || id:finn-b-D3_SARCOIDOSIS	Sarcoidosis	Sarcoidosis || ||	TRUE	igd	NA	NA	NA	NA	NA	NA	NA	8	48885436	0.00285024	1.39991e-27	472174	ieu-b-4879	telomere length || id:ieu-b-4879	TRUE	reported	igd	2	1	TRUE
rs76666449	C	T	C	T	0.0295125	0.0128	0.100625	0.1358	FALSE	FALSE	FALSE	finn-b-D3_SARCOIDOSIS	12	120904895	0.0469	NA	0.7855	Sarcoidosis || id:finn-b-D3_SARCOIDOSIS	Sarcoidosis	Sarcoidosis || ||	TRUE	igd	NA	NA	NA	NA	NA	NA	NA	12	120904895	0.00333186	8.19974e-19	472174	ieu-b-4879	telomere length || id:ieu-b-4879	TRUE	reported	igd	2	1	TRUE
rs7705526	A	C	A	C	0.0776022	-0.0686	0.326578	0.3229	FALSE	FALSE	FALSE	finn-b-D3_SARCOIDOSIS	5	1285974	0.0346	NA	0.0472901	Sarcoidosis || id:finn-b-D3_SARCOIDOSIS	Sarcoidosis	Sarcoidosis || ||	TRUE	igd	NA	NA	NA	NA	NA	NA	NA	5	1285974	0.00216124	1e-200	472174	ieu-b-4879	telomere length || id:ieu-b-4879	TRUE	reported	igd	2	1	TRUE
rs77231040	C	G	C	G	0.0989303	0.0538	0.005742	0.0253	FALSE	TRUE	FALSE	finn-b-D3_SARCOIDOSIS	10	106280527	0.101	NA	0.5946	Sarcoidosis || id:finn-b-D3_SARCOIDOSIS	Sarcoidosis	Sarcoidosis || ||	TRUE	igd	NA	NA	NA	NA	NA	NA	NA	10	106280527	0.0134649	1.99986e-13	472174	ieu-b-4879	telomere length || id:ieu-b-4879	TRUE	reported	igd	2	1	TRUE
rs7772289	T	G	T	G	0.017549	0.032	0.503081	0.6168	FALSE	FALSE	FALSE	finn-b-D3_SARCOIDOSIS	6	28674322	0.0335	NA	0.3399	Sarcoidosis || id:finn-b-D3_SARCOIDOSIS	Sarcoidosis	Sarcoidosis || ||	TRUE	igd	NA	NA	NA	NA	NA	NA	NA	6	28674322	0.00200003	1.69981e-18	472174	ieu-b-4879	telomere length || id:ieu-b-4879	TRUE	reported	igd	2	1	TRUE
rs77732866	A	G	A	G	0.0177942	0.0283	0.137597	0.1418	FALSE	FALSE	FALSE	finn-b-D3_SARCOIDOSIS	2	58979879	0.0463	NA	0.541	Sarcoidosis || id:finn-b-D3_SARCOIDOSIS	Sarcoidosis	Sarcoidosis || ||	TRUE	igd	NA	NA	NA	NA	NA	NA	NA	2	58979879	0.00290595	9.20005e-10	472174	ieu-b-4879	telomere length || id:ieu-b-4879	TRUE	reported	igd	2	1	TRUE
rs7790856	T	C	T	C	-0.0437199	0.0813	0.289139	0.2238	FALSE	FALSE	FALSE	finn-b-D3_SARCOIDOSIS	7	124459852	0.0386	NA	0.0352201	Sarcoidosis || id:finn-b-D3_SARCOIDOSIS	Sarcoidosis	Sarcoidosis || ||	TRUE	igd	NA	NA	NA	NA	NA	NA	NA	7	124459852	0.00220526	1.80011e-87	472174	ieu-b-4879	telomere length || id:ieu-b-4879	TRUE	reported	igd	2	1	TRUE
rs78491606	C	A	C	A	-0.0756311	0.1018	0.018433	0.02845	FALSE	FALSE	FALSE	finn-b-D3_SARCOIDOSIS	3	72891547	0.0974	NA	0.2959	Sarcoidosis || id:finn-b-D3_SARCOIDOSIS	Sarcoidosis	Sarcoidosis || ||	TRUE	igd	NA	NA	NA	NA	NA	NA	NA	3	72891547	0.00741168	1.9002e-24	472174	ieu-b-4879	telomere length || id:ieu-b-4879	TRUE	reported	igd	2	1	TRUE
rs80324517	A	G	A	G	0.0396515	-0.0175	0.048259	0.06352	FALSE	FALSE	FALSE	finn-b-D3_SARCOIDOSIS	6	204031	0.0665	NA	0.792301	Sarcoidosis || id:finn-b-D3_SARCOIDOSIS	Sarcoidosis	Sarcoidosis || ||	TRUE	igd	NA	NA	NA	NA	NA	NA	NA	6	204031	0.00466286	1.80011e-17	472174	ieu-b-4879	telomere length || id:ieu-b-4879	TRUE	reported	igd	2	1	TRUE
rs8102497	A	G	A	G	-0.0149654	-0.1006	0.431828	0.452	FALSE	FALSE	FALSE	finn-b-D3_SARCOIDOSIS	19	57370055	0.0324	NA	0.00191898	Sarcoidosis || id:finn-b-D3_SARCOIDOSIS	Sarcoidosis	Sarcoidosis || ||	TRUE	igd	NA	NA	NA	NA	NA	NA	NA	19	57370055	0.0020233	1.39991e-13	472174	ieu-b-4879	telomere length || id:ieu-b-4879	TRUE	reported	igd	2	1	TRUE
rs8105767	G	A	G	A	0.0328384	0.0035	0.29467	0.3181	FALSE	FALSE	FALSE	finn-b-D3_SARCOIDOSIS	19	22215441	0.0346	NA	0.919	Sarcoidosis || id:finn-b-D3_SARCOIDOSIS	Sarcoidosis	Sarcoidosis || ||	TRUE	igd	NA	NA	NA	NA	NA	NA	NA	19	22215441	0.00220117	2.49977e-50	472174	ieu-b-4879	telomere length || id:ieu-b-4879	TRUE	reported	igd	2	1	TRUE
rs869785	C	T	C	T	-0.0147303	-0.0244	0.672471	0.6593	FALSE	FALSE	FALSE	finn-b-D3_SARCOIDOSIS	3	24347800	0.0341	NA	0.4749	Sarcoidosis || id:finn-b-D3_SARCOIDOSIS	Sarcoidosis	Sarcoidosis || ||	TRUE	igd	NA	NA	NA	NA	NA	NA	NA	3	24347800	0.00212801	4.40048e-12	472174	ieu-b-4879	telomere length || id:ieu-b-4879	TRUE	reported	igd	2	1	TRUE
rs871134	T	C	T	C	-0.0182986	-0.0253	0.569032	0.5576	FALSE	FALSE	FALSE	finn-b-D3_SARCOIDOSIS	4	7044380	0.0324	NA	0.4354	Sarcoidosis || id:finn-b-D3_SARCOIDOSIS	Sarcoidosis	Sarcoidosis || ||	TRUE	igd	NA	NA	NA	NA	NA	NA	NA	4	7044380	0.0020263	1.69981e-19	472174	ieu-b-4879	telomere length || id:ieu-b-4879	TRUE	reported	igd	2	1	TRUE
rs932002	T	C	T	C	-0.0402052	0.0403	0.150843	0.2351	FALSE	FALSE	FALSE	finn-b-D3_SARCOIDOSIS	1	226577306	0.038	NA	0.2878	Sarcoidosis || id:finn-b-D3_SARCOIDOSIS	Sarcoidosis	Sarcoidosis || ||	TRUE	igd	NA	NA	NA	NA	NA	NA	NA	1	226577306	0.00279667	7.29962e-47	472174	ieu-b-4879	telomere length || id:ieu-b-4879	TRUE	reported	igd	2	1	TRUE
rs9398196	G	A	G	A	-0.0143586	-0.0061	0.52005	0.6239	FALSE	FALSE	FALSE	finn-b-D3_SARCOIDOSIS	6	109601554	0.0334	NA	0.855	Sarcoidosis || id:finn-b-D3_SARCOIDOSIS	Sarcoidosis	Sarcoidosis || ||	TRUE	igd	NA	NA	NA	NA	NA	NA	NA	6	109601554	0.00201175	9.49948e-13	472174	ieu-b-4879	telomere length || id:ieu-b-4879	TRUE	reported	igd	2	1	TRUE
rs939916	A	G	A	G	0.0241795	0.0146	0.669967	0.7357	FALSE	FALSE	FALSE	finn-b-D3_SARCOIDOSIS	11	202253	0.0366	NA	0.6894	Sarcoidosis || id:finn-b-D3_SARCOIDOSIS	Sarcoidosis	Sarcoidosis || ||	TRUE	igd	NA	NA	NA	NA	NA	NA	NA	11	202253	0.00216724	6.59933e-29	472174	ieu-b-4879	telomere length || id:ieu-b-4879	TRUE	reported	igd	2	1	TRUE
rs9419958	C	T	C	T	-0.0810098	-0.0304	0.86139	0.8841	FALSE	FALSE	FALSE	finn-b-D3_SARCOIDOSIS	10	105675946	0.0502	NA	0.544	Sarcoidosis || id:finn-b-D3_SARCOIDOSIS	Sarcoidosis	Sarcoidosis || ||	TRUE	igd	NA	NA	NA	NA	NA	NA	NA	10	105675946	0.00293847	2.60016e-167	472174	ieu-b-4879	telomere length || id:ieu-b-4879	TRUE	reported	igd	2	1	TRUE
rs9600019	T	C	T	C	0.0127134	-0.0314	0.335579	0.3775	FALSE	FALSE	FALSE	finn-b-D3_SARCOIDOSIS	13	73317585	0.0334	NA	0.3481	Sarcoidosis || id:finn-b-D3_SARCOIDOSIS	Sarcoidosis	Sarcoidosis || ||	TRUE	igd	NA	NA	NA	NA	NA	NA	NA	13	73317585	0.00213096	2.39999e-09	472174	ieu-b-4879	telomere length || id:ieu-b-4879	TRUE	reported	igd	2	1	TRUE
rs9878436	T	C	T	C	-0.0143407	0.0148	0.434393	0.354	FALSE	FALSE	FALSE	finn-b-D3_SARCOIDOSIS	3	138244400	0.0337	NA	0.6614	Sarcoidosis || id:finn-b-D3_SARCOIDOSIS	Sarcoidosis	Sarcoidosis || ||	TRUE	igd	NA	NA	NA	NA	NA	NA	NA	3	138244400	0.00201819	1.20005e-12	472174	ieu-b-4879	telomere length || id:ieu-b-4879	TRUE	reported	igd	2	1	TRUE
rs9955360	A	C	A	C	-0.0190311	0.0726	0.869288	0.8547	FALSE	FALSE	FALSE	finn-b-D3_SARCOIDOSIS	18	78008334	0.0463	NA	0.1168	Sarcoidosis || id:finn-b-D3_SARCOIDOSIS	Sarcoidosis	Sarcoidosis || ||	TRUE	igd	NA	NA	NA	NA	NA	NA	NA	18	78008334	0.00299791	2.19999e-10	472174	ieu-b-4879	telomere length || id:ieu-b-4879	TRUE	reported	igd	2	1	TRUE
Sarcoidosis on TL
SNP	effect_allele.exposure	other_allele.exposure	effect_allele.outcome	other_allele.outcome	beta.exposure	beta.outcome	eaf.exposure	eaf.outcome	remove	palindromic	ambiguous	id.outcome	chr	pos	se.outcome	samplesize.outcome	pval.outcome	outcome	originalname.outcome	outcome.deprecated	mr_keep.outcome	data_source.outcome	pos.exposure	chr.exposure	pval.exposure	se.exposure	samplesize.exposure	id.exposure	exposure	mr_keep.exposure	pval_origin.exposure	data_source.exposure	action	SNP_index	mr_keep
rs1079242	G	A	G	A	-0.2573	-0.00031575	0.5595	0.515655	FALSE	FALSE	FALSE	ieu-b-4879	10	81917708	0.00201254	472174	0.88	telomere length || id:ieu-b-4879	telomere length	telomere length || ||	TRUE	igd	81917708	10	4.06163e-15	0.0328	NA	finn-b-D3_SARCOIDOSIS	Sarcoidosis || id:finn-b-D3_SARCOIDOSIS	TRUE	reported	igd	2	1	TRUE
rs11690163	T	A	T	A	0.1894	0.0005398	0.5999	0.679748	FALSE	TRUE	FALSE	ieu-b-4879	2	198527507	0.00214195	472174	0.8	telomere length || id:ieu-b-4879	telomere length	telomere length || ||	TRUE	igd	198527507	2	1.07599e-08	0.0331	NA	finn-b-D3_SARCOIDOSIS	Sarcoidosis || id:finn-b-D3_SARCOIDOSIS	TRUE	reported	igd	2	1	TRUE
rs479777	C	T	C	T	-0.1833	0.00180137	0.3838	0.334146	FALSE	FALSE	FALSE	ieu-b-4879	11	64107477	0.00212644	472174	0.4	telomere length || id:ieu-b-4879	telomere length	telomere length || ||	TRUE	igd	64107477	11	3.79901e-08	0.0333	NA	finn-b-D3_SARCOIDOSIS	Sarcoidosis || id:finn-b-D3_SARCOIDOSIS	TRUE	reported	igd	2	1	TRUE
rs6918317	C	T	C	T	-0.2904	0.00883053	0.542	0.540577	FALSE	FALSE	FALSE	ieu-b-4879	6	32381210	0.00200873	472174	1.09999e-05	telomere length || id:ieu-b-4879	telomere length	telomere length || ||	TRUE	igd	32381210	6	3.13473e-14	0.0382	NA	finn-b-D3_SARCOIDOSIS	Sarcoidosis || id:finn-b-D3_SARCOIDOSIS	TRUE	reported	igd	2	1	TRUE
rs7566220	G	A	G	A	0.2082	0.00109998	0.2791	0.288583	FALSE	FALSE	FALSE	ieu-b-4879	2	203594559	0.00221277	472174	0.62	telomere length || id:ieu-b-4879	telomere length	telomere length || ||	TRUE	igd	203594559	2	8.97697e-09	0.0362	NA	finn-b-D3_SARCOIDOSIS	Sarcoidosis || id:finn-b-D3_SARCOIDOSIS	TRUE	reported	igd	2	1	TRUE
rs9277418	T	C	T	C	0.2246	0.00114303	0.2543	0.311278	FALSE	FALSE	FALSE	ieu-b-4879	6	33051749	0.00217348	472174	0.6	telomere length || id:ieu-b-4879	telomere length	telomere length || ||	TRUE	igd	33051749	6	2.01799e-09	0.0375	NA	finn-b-D3_SARCOIDOSIS	Sarcoidosis || id:finn-b-D3_SARCOIDOSIS	TRUE	reported	igd	2	1	TRUE
